# Supplementary material for: Benzyl N′-(1-methyl-1H-indol-2-ylmethyl­ene)hydrazinecarbodithio­ate
Source: Acta Crystallogr Sect E Struct Rep Online. 2008 Nov 26;64(Pt 12):o2430. doi: 10.1107/S1600536808038579 (PMC2960023; doi:10.1107/S1600536808038579)
Supplement: Supplementary file 2 [file e-64-o2430-Isup2.hkl]

# 
# h,k,l, Fc-squared, Fo-squared, sigma(Fo-squared) and status flag 
# 
data_I
_shelx_title '  P-1' 
_shelx_refln_list_code          4 
_shelx_F_calc_maximum      147.27 
_exptl_crystal_F_000       356.00 
_reflns_d_resolution_high  0.7696 
 
loop_ 
 _symmetry_equiv_pos_as_xyz 
 'x, y, z' 
 '-x, -y, -z' 
 
_cell_length_a     5.1203 
_cell_length_b    11.9377 
_cell_length_c    14.1936 
_cell_angle_alpha 108.203 
_cell_angle_beta   90.230 
_cell_angle_gamma  96.191 
 
_shelx_F_squared_multiplier     1.000 
 
loop_ 
 _refln_index_h 
 _refln_index_k 
 _refln_index_l 
 _refln_F_squared_calc 
 _refln_F_squared_meas 
 _refln_F_squared_sigma 
 _refln_observed_status 
   1   0   0       13.76       18.08      1.57 o 
   2   0   0      405.50      339.87      9.38 o 
   3   0   0       64.61       72.67      4.02 o 
   4   0   0       15.23       10.15      5.64 o 
   5   0   0       78.61       92.10     10.37 o 
   6   0   0        6.18        8.98     17.35 o 
  -6   1   0      613.77      591.03     39.71 o 
  -5   1   0       23.83       23.59      7.95 o 
  -4   1   0      997.71      894.46     39.36 o 
  -3   1   0       89.61      105.08      7.76 o 
  -2   1   0      176.23      157.48      5.65 o 
  -1   1   0     1755.89     2247.75    158.04 o 
   0   1   0       38.22        8.51      2.56 o 
   1   1   0       41.35       39.66      3.38 o 
   2   1   0      843.84      694.30     24.53 o 
   3   1   0     1211.50     1141.63     39.88 o 
   4   1   0       12.35       -1.25      7.29 o 
   5   1   0       29.87       20.31      7.40 o 
   6   1   0       12.14        3.48      9.53 o 
  -6   2   0       13.96      567.72     37.93 o 
  -5   2   0      391.60      331.53     17.66 o 
  -4   2   0      279.79      229.96      8.91 o 
  -3   2   0     1270.72     1171.04     29.44 o 
  -2   2   0       61.24       76.55      3.95 o 
  -1   2   0      471.16      504.53     17.98 o 
   0   2   0     6374.39     8485.40    298.79 o 
   1   2   0       10.80        9.99      4.03 o 
   2   2   0      492.83      427.24     19.84 o 
   3   2   0      386.00      319.15     14.33 o 
   4   2   0       65.04       66.47      7.97 o 
   5   2   0       12.86       21.77      7.53 o 
   6   2   0       58.92       74.12     11.30 o 
  -6   3   0       85.20      151.79     14.42 o 
  -4   3   0      236.44      185.66      9.20 o 
  -3   3   0        1.29       -4.71      3.14 o 
  -2   3   0      859.29      798.72     20.60 o 
  -1   3   0      745.14      971.60     29.05 o 
   0   3   0      724.55      913.81     27.47 o 
   1   3   0      202.15      155.46     19.02 o 
   2   3   0      513.67      447.41     17.13 o 
   3   3   0        4.19       -1.07      4.14 o 
   4   3   0      768.71      716.26     28.20 o 
   5   3   0      230.79      246.76     15.03 o 
   6   3   0       15.90       29.68      9.72 o 
  -6   4   0        0.99       44.81     10.68 o 
  -5   4   0        0.97       -5.72     13.16 o 
  -4   4   0        1.52       -7.24      4.82 o 
  -3   4   0      770.68      771.14     20.62 o 
  -2   4   0        8.80       12.48      2.94 o 
  -1   4   0      146.55      154.83      7.23 o 
   0   4   0     4087.13     5070.37    177.80 o 
   1   4   0      164.84      178.91      7.10 o 
   2   4   0       54.61       56.94      8.88 o 
   3   4   0       22.33       20.54      5.27 o 
   4   4   0      192.93      195.35     17.95 o 
   5   4   0        0.02        0.69      6.81 o 
   6   4   0      233.62      252.06     17.12 o 
  -6   5   0      170.04      140.20     14.42 o 
  -5   5   0      413.71      389.66     19.83 o 
  -4   5   0        6.71        1.83      3.93 o 
  -3   5   0       20.91       13.55      4.25 o 
  -2   5   0      296.78      300.94     11.48 o 
  -1   5   0      618.09      798.44     27.87 o 
   0   5   0      437.54      553.03     22.56 o 
   1   5   0       32.29       75.40     11.72 o 
   2   5   0      120.05       99.26      9.96 o 
   3   5   0      101.98      104.35      9.81 o 
   4   5   0      143.35      158.19     11.48 o 
   5   5   0      131.68      127.75     11.95 o 
  -6   6   0      302.13      325.08     28.25 o 
  -5   6   0      140.46      212.63     20.88 o 
  -4   6   0      208.74      186.04      9.09 o 
  -3   6   0      628.55      639.40     18.87 o 
  -2   6   0      518.00      566.11     19.16 o 
  -1   6   0      239.68      325.16     12.58 o 
   0   6   0       64.39       50.33      6.79 o 
   1   6   0      476.14      459.02     18.36 o 
   2   6   0      526.71      474.58     16.29 o 
   3   6   0      902.18      811.92     30.35 o 
   4   6   0      128.53      148.41     11.38 o 
   5   6   0        4.92       -6.37      6.89 o 
  -6   7   0       36.12       66.14     18.32 o 
  -5   7   0      818.94      741.78     44.11 o 
  -4   7   0        0.64       -3.65      4.39 o 
  -3   7   0        6.00        2.84      3.93 o 
  -2   7   0       70.56       87.42      6.77 o 
  -1   7   0      521.78      697.18     33.45 o 
   0   7   0       25.88       40.21      4.91 o 
   1   7   0       92.63       92.91      7.23 o 
   2   7   0      978.42      923.26     27.76 o 
   3   7   0      249.09      212.95     13.74 o 
   4   7   0       15.31       15.94      6.91 o 
   5   7   0       30.41       32.79      8.60 o 
  -5   8   0       41.00       45.29     10.25 o 
  -4   8   0      150.00      164.26      9.46 o 
  -3   8   0      428.99      463.25     15.52 o 
  -2   8   0      791.39      918.13     30.09 o 
  -1   8   0      261.30      303.11     16.80 o 
   0   8   0      471.89      544.93     21.53 o 
   1   8   0       87.74       97.55     10.32 o 
   2   8   0      678.19      550.01     23.00 o 
   3   8   0      145.09      147.31      9.28 o 
   4   8   0      103.75      139.58     17.39 o 
   5   8   0        1.22       -5.23      6.95 o 
  -5   9   0        1.14        2.03      8.32 o 
  -4   9   0       68.74       55.34     14.80 o 
  -3   9   0        3.34        2.61      4.70 o 
  -2   9   0     1468.16     1686.84     63.83 o 
  -1   9   0      649.37      759.99     32.35 o 
   0   9   0       98.83      127.32      9.89 o 
   1   9   0      149.16      141.42     13.04 o 
   2   9   0       87.61       85.46      8.76 o 
   3   9   0        1.06       -2.25     12.84 o 
   4   9   0       40.93       33.82      7.52 o 
  -5  10   0       69.42       47.35     17.61 o 
  -4  10   0       42.51       38.19     15.41 o 
  -3  10   0        3.93        3.87      5.98 o 
  -2  10   0       68.44       76.31     10.32 o 
  -1  10   0       72.00       79.10     11.07 o 
   0  10   0      616.31      650.83     39.61 o 
   1  10   0      115.90      108.32     12.99 o 
   2  10   0      118.59      149.42     11.31 o 
   3  10   0       47.72       50.02     15.62 o 
   4  10   0        5.58        1.79     15.21 o 
  -4  11   0        2.61      -12.65     12.07 o 
  -3  11   0       16.47        7.97     13.51 o 
  -2  11   0       40.10       45.52      8.61 o 
  -1  11   0      447.60      451.40     23.44 o 
   0  11   0       54.65       57.30     13.21 o 
   1  11   0      332.23      311.23     25.82 o 
   2  11   0       52.87       56.57     15.69 o 
   3  11   0        6.61       23.47     14.37 o 
  -4  12   0       13.95       18.43     16.57 o 
  -3  12   0      334.39      375.98     33.64 o 
  -2  12   0       77.38       87.91     11.57 o 
  -1  12   0       86.20      106.52     16.03 o 
   0  12   0        3.84       23.79     11.87 o 
   1  12   0      107.86      104.99     17.99 o 
   2  12   0      425.41      401.35     32.04 o 
   3  12   0       52.05       41.59     16.21 o 
  -3  13   0       64.57       72.97     20.62 o 
  -2  13   0      506.70      582.05     43.42 o 
  -1  13   0        0.15        5.06      8.18 o 
   0  13   0        1.05        8.92     11.40 o 
   1  13   0       12.57       12.61     13.10 o 
   2  13   0        9.17       16.14     14.68 o 
  -2  14   0       28.04       44.87     17.78 o 
  -1  14   0      127.19      142.92     24.24 o 
   0  14   0      185.15      167.91     35.54 o 
   1  14   0       66.58       81.63     13.01 o 
  -1 -14   1       17.23       -0.24     12.71 o 
   0 -14   1      113.48      104.19     18.43 o 
   1 -14   1      132.93      130.29     19.37 o 
   2 -14   1       19.15       16.40     16.62 o 
   3 -14   1      379.97      438.82     39.20 o 
  -2 -13   1      118.60      126.09     20.62 o 
  -1 -13   1       11.41       29.22     14.70 o 
   0 -13   1       15.69       15.75     12.46 o 
   1 -13   1      137.30      158.39     19.29 o 
   2 -13   1      262.13      296.75     19.25 o 
   3 -13   1       17.71        6.70     15.75 o 
  -3 -12   1       97.69      135.61     21.85 o 
  -2 -12   1      116.65      109.78     18.45 o 
  -1 -12   1       14.94       12.33     13.45 o 
   0 -12   1        2.24       -1.36     10.17 o 
   1 -12   1       21.51       13.90     24.92 o 
   2 -12   1      318.79      331.36     20.37 o 
   3 -12   1      236.84      265.86     27.86 o 
   4 -12   1       59.77       47.32     17.82 o 
  -3 -11   1       14.92        4.09     13.17 o 
  -2 -11   1      214.78      203.69     22.82 o 
  -1 -11   1      160.26      130.57     17.65 o 
   0 -11   1      140.07      116.54     16.87 o 
   1 -11   1        5.32       11.56      9.12 o 
   2 -11   1        3.80       -3.22      8.79 o 
   3 -11   1      141.51      165.68     11.90 o 
   4 -11   1      124.65      111.89     20.02 o 
   5 -11   1      365.72      353.96     32.76 o 
  -4 -10   1       29.55       22.00     15.45 o 
  -3 -10   1       67.49       75.51     16.38 o 
  -2 -10   1      362.95      308.25     25.99 o 
  -1 -10   1      463.35      389.84     28.47 o 
   0 -10   1      169.08      212.70     20.58 o 
   1 -10   1        7.57       22.84      8.86 o 
   2 -10   1       14.76       12.09      7.93 o 
   3 -10   1      451.41      447.01     18.47 o 
   4 -10   1       89.51       95.44     11.46 o 
   5 -10   1        7.80       10.86     13.43 o 
  -4  -9   1       71.91       71.20      8.40 o 
  -3  -9   1       34.94       25.64      6.10 o 
  -2  -9   1      193.55      170.69     11.26 o 
  -1  -9   1        0.05       -2.75      4.35 o 
   0  -9   1       77.66       90.77     10.98 o 
   1  -9   1       14.77       21.23      9.72 o 
   2  -9   1     1361.86     1545.03     59.13 o 
   3  -9   1      236.09      233.40     12.24 o 
   4  -9   1      193.47      183.50      9.94 o 
   5  -9   1       11.83        7.60     12.04 o 
  -5  -8   1        4.84       -5.42      7.23 o 
  -4  -8   1      365.87      302.20     16.46 o 
  -3  -8   1        8.92        4.18      9.89 o 
  -2  -8   1        0.33       -5.26      4.72 o 
  -1  -8   1       11.70       11.17      5.08 o 
   0  -8   1       62.04       73.68      5.99 o 
   1  -8   1        0.08       -2.76      6.46 o 
   2  -8   1      339.59      394.48     19.13 o 
   3  -8   1      231.05      234.80     11.99 o 
   4  -8   1      354.77      334.76     14.91 o 
   5  -8   1        0.39       -7.57      8.06 o 
   6  -8   1        9.98       -0.50     12.71 o 
  -5  -7   1        8.42        3.98      7.15 o 
  -4  -7   1        8.41       10.06      5.60 o 
  -3  -7   1        4.28        4.00      4.80 o 
  -2  -7   1     2188.58     1991.65     55.58 o 
  -1  -7   1      818.73      820.30     29.85 o 
   0  -7   1       10.86        4.55      8.44 o 
   1  -7   1       79.99      101.59      9.32 o 
   2  -7   1       16.25       23.13      6.21 o 
   3  -7   1       25.90       26.19      5.67 o 
   4  -7   1       60.71       57.11      7.43 o 
   5  -7   1      281.97      261.34     16.96 o 
   6  -7   1       21.87        4.42     13.62 o 
  -5  -6   1        1.16       -7.16      6.48 o 
  -4  -6   1      149.59      153.72     11.51 o 
  -2  -6   1       93.17       93.77      6.40 o 
  -1  -6   1      392.93      331.58     13.93 o 
   0  -6   1      837.07     1004.73     29.86 o 
   1  -6   1      767.69     1107.47     42.00 o 
   2  -6   1      418.99      479.34     16.90 o 
   3  -6   1        0.03       -0.55      3.09 o 
   4  -6   1        5.03        4.25      5.00 o 
   5  -6   1       25.47       15.38      8.43 o 
   6  -6   1       77.19       69.56     11.99 o 
  -6  -5   1       15.06       17.90      8.89 o 
  -5  -5   1      274.29      285.15     16.41 o 
  -4  -5   1       15.86       17.03      6.56 o 
  -3  -5   1        9.37        0.19      4.53 o 
  -2  -5   1        3.71        7.17      5.10 o 
  -1  -5   1     1824.89     1901.10     51.90 o 
   0  -5   1        1.45        1.43      2.51 o 
   1  -5   1      183.86      209.23     11.15 o 
   2  -5   1      414.08      447.66     15.61 o 
   3  -5   1       43.77       45.30      4.45 o 
   4  -5   1        8.70        1.84      4.01 o 
   5  -5   1        6.05       -3.26      7.33 o 
   6  -5   1        0.25        1.79      9.73 o 
  -6  -4   1       25.68       32.64     14.31 o 
  -5  -4   1       43.31       37.88      8.28 o 
  -4  -4   1       21.90        9.70      6.22 o 
  -3  -4   1      374.80      338.41     11.95 o 
  -1  -4   1        0.02       -3.30      2.20 o 
   0  -4   1      418.36      500.04     15.68 o 
   1  -4   1      493.37      575.00     18.48 o 
   2  -4   1     2593.13     2759.73     76.59 o 
   3  -4   1      100.31       90.49      5.20 o 
   4  -4   1      308.09      270.87     10.31 o 
   6  -4   1       22.71      127.23     13.34 o 
  -6  -3   1        6.65        5.30      8.63 o 
  -5  -3   1       42.08       54.73      9.03 o 
  -4  -3   1        2.98       -5.14      5.28 o 
  -3  -3   1       24.24       15.97      4.97 o 
  -2  -3   1     2663.77     2425.02     79.30 o 
  -1  -3   1        1.16        0.99      2.25 o 
   0  -3   1        0.57       -0.82      1.81 o 
   1  -3   1       52.02       72.07      3.99 o 
   2  -3   1      316.73      306.49      9.22 o 
   3  -3   1       11.84       15.84      3.15 o 
   4  -3   1       85.01       64.60      6.69 o 
   5  -3   1      499.47      737.40     30.20 o 
   6  -3   1      141.07      427.37     36.23 o 
  -6  -2   1        6.97        8.66      8.25 o 
  -5  -2   1       36.83       35.60      8.32 o 
  -4  -2   1       14.18       17.41     10.00 o 
  -3  -2   1     1097.20      999.72     29.08 o 
  -2  -2   1      313.46      296.48     17.98 o 
  -1  -2   1     1404.78     1247.81     57.50 o 
   0  -2   1     1990.05     2250.67     79.94 o 
   1  -2   1       47.56       74.66      5.12 o 
   2  -2   1       38.76       44.07      3.10 o 
   3  -2   1      464.88      397.73     11.54 o 
   4  -2   1      262.93      274.30     14.37 o 
   5  -2   1      578.46      567.07     25.01 o 
   6  -2   1      268.05      343.36     19.60 o 
  -6  -1   1        0.08        9.75      8.42 o 
  -5  -1   1      491.49      504.10     23.05 o 
  -4  -1   1        4.47        9.47      6.03 o 
  -3  -1   1       39.00       41.49      5.15 o 
  -2  -1   1      124.23       97.66      5.97 o 
  -1  -1   1        2.37        2.42      1.85 o 
   0  -1   1      735.53      879.70     31.50 o 
   1  -1   1     2419.85     2233.79     71.91 o 
   2  -1   1      682.96      638.14     16.27 o 
   3  -1   1      117.07      135.45      5.48 o 
   4  -1   1        1.21       -4.48      5.24 o 
   5  -1   1       36.38       38.46      8.34 o 
   6  -1   1       59.18      102.07     18.90 o 
  -6   0   1      145.98      161.81     14.68 o 
  -5   0   1       17.01       23.14     10.05 o 
  -4   0   1      436.62      422.83     18.96 o 
  -3   0   1      376.96      381.21     11.10 o 
  -2   0   1       37.03       33.62      2.77 o 
  -1   0   1      501.21      487.18     17.95 o 
   0   0   1      626.59       -0.42      0.60 o 
   1   0   1     1326.49     1170.49     38.40 o 
   2   0   1     1193.59     1002.40     34.19 o 
   3   0   1      296.35      245.53     11.85 o 
   4   0   1       26.30       28.44      6.26 o 
   5   0   1        0.70        4.59      6.51 o 
   6   0   1      108.75      149.73     15.29 o 
  -6   1   1       42.97       85.32     17.26 o 
  -5   1   1      214.78      214.63     15.27 o 
  -4   1   1      160.24      136.62      6.60 o 
  -3   1   1      440.45      417.24     12.11 o 
  -2   1   1      148.56      129.04      6.09 o 
  -1   1   1      667.21      683.23     44.74 o 
   0   1   1     2449.54     1918.91     94.07 o 
   1   1   1      589.28      506.39     17.69 o 
   2   1   1      228.52      200.74      9.53 o 
   3   1   1       15.02       13.58      4.89 o 
   4   1   1      411.81      385.64     17.79 o 
   5   1   1        2.56        4.71      6.86 o 
   6   1   1       56.77       61.38     18.10 o 
  -5   2   1        1.59       -9.90      6.60 o 
  -4   2   1      704.05      627.32     17.81 o 
  -3   2   1     1307.09     1237.53     31.06 o 
  -2   2   1      175.41      167.46      8.26 o 
  -1   2   1      175.77      211.34     12.26 o 
   0   2   1      418.12      532.92     19.45 o 
   1   2   1      241.54      212.62      9.06 o 
   2   2   1      626.08      587.58     21.45 o 
   3   2   1      493.91      386.71     16.43 o 
   4   2   1        4.92       11.49      5.98 o 
   5   2   1      352.33      325.94     17.49 o 
   6   2   1      155.50      188.40     15.48 o 
  -6   3   1      142.11      126.08     14.21 o 
  -5   3   1        3.19       -8.34     16.11 o 
  -4   3   1        0.53       -6.49      4.33 o 
  -3   3   1      434.90      423.32     14.66 o 
  -2   3   1      422.81      415.67     13.86 o 
  -1   3   1     1061.53     1218.73     35.98 o 
   0   3   1     3940.21     4315.97    289.61 o 
   1   3   1     1379.47     1281.99     42.41 o 
   2   3   1      327.81      331.95     15.84 o 
   3   3   1      432.86      457.99     18.76 o 
   4   3   1      100.40      108.84      9.81 o 
   5   3   1       30.03       34.93      8.26 o 
   6   3   1        1.86        1.60      8.27 o 
  -6   4   1        0.19       43.06     21.13 o 
  -5   4   1      127.57      118.76     12.38 o 
  -4   4   1      106.15      104.72      6.61 o 
  -3   4   1     1126.39     1141.89     34.06 o 
  -2   4   1       19.02       27.35      3.27 o 
  -1   4   1      216.90      233.51      9.10 o 
   0   4   1     1692.66     1854.38    162.36 o 
   1   4   1        3.18        0.61      5.01 o 
   2   4   1      157.40      128.95     13.78 o 
   3   4   1      313.28      287.78     13.86 o 
   4   4   1      326.39      302.53     15.70 o 
   5   4   1       90.41      105.14     11.26 o 
   6   4   1      217.86      255.10     17.24 o 
  -6   5   1        7.76       15.28     14.59 o 
  -5   5   1      202.56      212.49     15.30 o 
  -4   5   1       23.41       22.06      8.58 o 
  -3   5   1      358.24      329.36     13.31 o 
  -2   5   1      314.76      365.50     11.54 o 
  -1   5   1      163.53      216.47      9.21 o 
   0   5   1     3466.54     4422.12    337.31 o 
   1   5   1     1619.69     1678.80     57.37 o 
   2   5   1      108.20      115.11      7.80 o 
   3   5   1       10.98       15.84      5.77 o 
   4   5   1       95.07       88.12      9.26 o 
   5   5   1       15.39       13.70      7.73 o 
  -6   6   1      147.48      172.53     23.94 o 
  -5   6   1      252.70      257.18     16.16 o 
  -4   6   1      567.56      501.60     18.99 o 
  -3   6   1      141.34      139.88      7.39 o 
  -2   6   1      117.59      135.90      6.92 o 
  -1   6   1      116.43      137.46      7.90 o 
   0   6   1       35.28       45.68      5.78 o 
   1   6   1      116.29      124.22      8.43 o 
   3   6   1     1328.87     1257.37     44.49 o 
   4   6   1        6.94       -4.43      6.82 o 
   5   6   1       14.25       27.72      8.45 o 
  -6   7   1       40.60       21.61     15.88 o 
  -5   7   1      143.79      130.83     10.33 o 
  -4   7   1       27.53       39.73      6.80 o 
  -3   7   1     1823.34     1821.76     47.86 o 
  -2   7   1      638.67      735.70     21.24 o 
  -1   7   1       89.18      120.28      7.90 o 
   0   7   1      121.20      131.87      7.23 o 
   1   7   1      230.14      220.15     11.85 o 
   2   7   1      115.57      119.58     10.06 o 
   3   7   1        0.55       -4.17      4.87 o 
   4   7   1       53.33       69.59      9.18 o 
   5   7   1       37.08       41.77      9.27 o 
  -5   8   1        7.39       -7.56      6.20 o 
  -4   8   1       32.55       38.10      8.73 o 
  -3   8   1      589.68      593.79     18.57 o 
  -2   8   1       72.98      105.41      7.08 o 
  -1   8   1     1533.57     1846.17     56.07 o 
   0   8   1      285.36      275.79     13.83 o 
   1   8   1        1.00        0.94      4.78 o 
   2   8   1        7.00        7.71      5.97 o 
   3   8   1       30.80       15.92      9.61 o 
   4   8   1       41.52       36.56      7.44 o 
   5   8   1      102.32      119.47     17.98 o 
  -5   9   1      189.53      174.49     15.91 o 
  -4   9   1        0.92        5.95      7.54 o 
  -3   9   1      187.21      201.66     11.29 o 
  -2   9   1        3.78       -0.16      4.69 o 
  -1   9   1       85.62      100.38      8.73 o 
   0   9   1      471.98      551.35     22.51 o 
   1   9   1       69.04       73.44      8.04 o 
   2   9   1       33.01       34.19      7.15 o 
   3   9   1       13.46       22.69      7.63 o 
   4   9   1        2.73       -2.48      7.70 o 
  -5  10   1       65.66       80.30     19.63 o 
  -4  10   1      254.16      236.91     17.86 o 
  -3  10   1       72.27       70.56     11.09 o 
  -2  10   1       47.81       48.95      6.56 o 
  -1  10   1      460.34      506.84     20.22 o 
   0  10   1      197.67      196.26     12.14 o 
   1  10   1      146.39      131.81     10.42 o 
   2  10   1      253.32      204.69     13.07 o 
   3  10   1      159.39      141.84     12.50 o 
   4  10   1        1.83       -7.63     15.37 o 
  -4  11   1      175.11      193.37     25.88 o 
  -3  11   1      522.88      522.46     39.22 o 
  -2  11   1      360.15      442.44     34.59 o 
  -1  11   1       61.74       67.04     10.14 o 
   0  11   1       31.02       29.14     11.85 o 
   1  11   1       66.48       71.14     14.48 o 
   2  11   1        6.72       10.90     12.84 o 
   3  11   1      119.63      146.13     20.69 o 
  -4  12   1       64.04       65.92     20.21 o 
  -3  12   1       74.08      113.59     22.18 o 
  -2  12   1       13.91        5.32     14.18 o 
  -1  12   1       45.05       62.34     10.52 o 
   0  12   1       85.81       92.13     11.91 o 
   1  12   1       45.76       13.75     26.87 o 
   2  12   1       53.50       31.96     15.04 o 
   3  12   1       20.11       14.83     15.93 o 
  -3  13   1      171.69      176.32     26.77 o 
  -2  13   1      284.95      294.27     30.86 o 
  -1  13   1       33.66       47.32     17.13 o 
   0  13   1      162.28      145.82     14.65 o 
   1  13   1       57.97       25.05     27.55 o 
   2  13   1       38.40       58.96     17.39 o 
  -2  14   1       27.78       22.78     18.66 o 
  -1  14   1      356.12      352.77     34.31 o 
   0  14   1      232.44      269.12     30.75 o 
   0 -15   2       31.67       43.08     16.53 o 
   1 -15   2      363.30      379.71     31.18 o 
  -1 -14   2        2.54       -3.06     13.60 o 
   0 -14   2       46.98       68.83     16.10 o 
   1 -14   2        9.21       11.38     12.22 o 
   2 -14   2       26.49       29.18     14.42 o 
   3 -14   2      134.61      196.11     28.27 o 
  -2 -13   2      208.41      213.13     25.19 o 
  -1 -13   2      263.81      284.66     27.37 o 
   0 -13   2       11.48       -3.62     11.53 o 
   1 -13   2       12.76        4.65     22.85 o 
   2 -13   2      102.94      138.34     15.18 o 
   3 -13   2       32.14       28.10     16.46 o 
   4 -13   2      547.74      501.99     40.88 o 
  -3 -12   2       87.01       79.63     19.11 o 
  -2 -12   2       19.77       15.73     13.90 o 
  -1 -12   2       64.11       48.85     14.80 o 
   0 -12   2      426.67      429.67     31.36 o 
   1 -12   2        6.94        2.70      9.23 o 
   2 -12   2       49.89       65.37     11.62 o 
   3 -12   2       18.36       25.23     13.62 o 
   4 -12   2        6.83        2.44     14.48 o 
  -4 -11   2       15.01       19.24     14.76 o 
  -3 -11   2        6.51       -3.32     12.76 o 
  -2 -11   2       83.53       76.61     16.53 o 
  -1 -11   2       55.62       62.71     15.39 o 
   0 -11   2       34.89       32.69     11.77 o 
   1 -11   2      750.81      944.56     39.95 o 
   2 -11   2      337.73      406.47     21.68 o 
   3 -11   2        9.60       10.34      8.43 o 
   4 -11   2       47.67       45.48      9.70 o 
   5 -11   2       38.82       25.80     15.77 o 
  -4 -10   2      179.74      178.35     23.36 o 
  -3 -10   2      113.79       99.07     17.18 o 
  -2 -10   2        0.21        0.30     11.44 o 
  -1 -10   2      103.82       89.56     14.87 o 
   0 -10   2        2.74      -10.58      8.05 o 
   1 -10   2        2.08      -10.24     12.51 o 
   2 -10   2       88.45      122.35     12.23 o 
   3 -10   2      484.93      480.63     23.48 o 
   4 -10   2        0.55        2.89      6.46 o 
  -4  -9   2       53.67       62.66      7.95 o 
  -3  -9   2      140.75      125.99      8.66 o 
  -2  -9   2       71.03       65.53      7.69 o 
  -1  -9   2      333.16      328.80     28.51 o 
   0  -9   2      136.97      163.06      8.58 o 
   1  -9   2      293.74      342.20     18.63 o 
   2  -9   2      386.80      448.74     31.36 o 
   3  -9   2      490.29      472.65     17.41 o 
   4  -9   2     1273.80     1187.21     32.91 o 
   5  -9   2        0.65       20.58     15.45 o 
  -5  -8   2       54.28       55.22     17.59 o 
  -4  -8   2      127.30      152.54     15.99 o 
  -3  -8   2       15.73       11.86      5.08 o 
  -2  -8   2      108.05      114.94      7.15 o 
  -1  -8   2      120.98      104.98      7.65 o 
   0  -8   2      156.73      181.92     10.95 o 
   1  -8   2      104.23      138.61     11.53 o 
   2  -8   2       23.96       45.14      7.95 o 
   3  -8   2      581.74      578.12     19.96 o 
   4  -8   2      224.81      215.31     11.73 o 
   5  -8   2      138.18      169.01     14.79 o 
   6  -8   2      435.41      407.17     30.39 o 
  -5  -7   2       83.93       91.27      9.38 o 
  -4  -7   2        2.11        4.74      3.27 o 
  -3  -7   2      417.14      357.51     14.08 o 
  -2  -7   2     1208.24     1138.75     34.31 o 
  -1  -7   2       85.02       81.02      6.33 o 
   0  -7   2     1592.72     1964.93     56.23 o 
   1  -7   2     1721.01     2385.32     87.14 o 
   2  -7   2        0.09       -6.14      6.51 o 
   3  -7   2       30.03       25.04      5.10 o 
   4  -7   2      278.22      235.64     10.15 o 
   5  -7   2       28.48       28.80      7.35 o 
   6  -7   2        8.67       -0.16      7.62 o 
  -5  -6   2       84.45       84.99     10.41 o 
  -4  -6   2       12.34       13.79      6.30 o 
  -3  -6   2      558.55      526.47     18.08 o 
  -2  -6   2       64.95       66.27      5.42 o 
  -1  -6   2      136.41      116.35      5.63 o 
   0  -6   2     1124.89     1471.69     42.46 o 
   1  -6   2      474.59      649.44     26.38 o 
   2  -6   2      531.38      572.12     23.97 o 
   3  -6   2       16.05       13.36      4.06 o 
   4  -6   2       62.08       70.46      9.20 o 
   5  -6   2        7.61       -2.13      9.07 o 
   6  -6   2      203.75      212.76     16.06 o 
  -6  -5   2       90.55      105.45     12.69 o 
  -5  -5   2      242.06      252.07     15.43 o 
  -4  -5   2      241.60      218.35     12.83 o 
  -3  -5   2       38.02       37.26      8.23 o 
  -2  -5   2       96.44       92.21      5.78 o 
  -1  -5   2       18.90       17.95      2.82 o 
   0  -5   2     1719.89     2222.19     62.39 o 
   1  -5   2     1521.35     1763.67     64.31 o 
   2  -5   2      239.08      276.78      8.89 o 
   3  -5   2      172.78      167.50      8.42 o 
   4  -5   2      708.47      676.73     22.11 o 
   5  -5   2       23.61       22.53      8.15 o 
   6  -5   2        5.77        3.78      8.54 o 
  -6  -4   2        3.26       10.27      8.70 o 
  -5  -4   2       31.36       36.96      8.28 o 
  -4  -4   2      554.00      525.70     22.19 o 
  -3  -4   2      337.22      274.21     10.51 o 
  -2  -4   2      989.83      939.57     32.46 o 
  -1  -4   2      102.30       87.37      5.89 o 
   0  -4   2      273.28      287.97     14.12 o 
   1  -4   2      220.70      283.37      9.77 o 
   2  -4   2     1361.54     1450.23     40.17 o 
   3  -4   2       71.46       56.06      6.54 o 
   4  -4   2       16.09       16.97      9.52 o 
   6  -4   2       71.74      280.32     25.02 o 
  -6  -3   2       21.81       20.39      8.88 o 
  -5  -3   2      183.86      187.16     13.97 o 
  -4  -3   2       43.22       41.41     11.65 o 
  -3  -3   2      192.33      173.26      9.29 o 
  -2  -3   2     1724.62      740.44     36.79 o 
  -1  -3   2      282.56      255.93     10.67 o 
   0  -3   2      327.72      347.55     15.04 o 
   1  -3   2     4660.38     5302.52    125.41 o 
   2  -3   2       41.86       54.68      4.14 o 
   3  -3   2        5.81        3.39      3.13 o 
   4  -3   2      606.59      575.88     23.63 o 
   5  -3   2      489.93      622.12     26.63 o 
   6  -3   2      258.13      342.47     19.67 o 
  -6  -2   2       42.52       46.53     16.22 o 
  -5  -2   2      341.49      364.51     18.66 o 
  -4  -2   2       59.88       63.38      7.91 o 
  -3  -2   2      104.46      107.95      6.21 o 
  -2  -2   2      288.23      285.08     16.35 o 
  -1  -2   2     3887.04     3994.72    106.66 o 
   0  -2   2      180.62      224.58      9.80 o 
   1  -2   2     7251.77     7429.36    197.15 o 
   2  -2   2       35.31       36.82      4.28 o 
   3  -2   2        5.45       -0.31      2.83 o 
   4  -2   2      185.23      169.10     11.39 o 
   5  -2   2      264.46      396.17     19.55 o 
   6  -2   2      150.32      245.67     16.78 o 
  -6  -1   2      226.05      240.98     16.77 o 
  -5  -1   2      241.86      278.25     16.15 o 
  -4  -1   2       29.85       29.43      9.10 o 
  -3  -1   2        8.30        7.81      3.16 o 
  -2  -1   2      259.52      243.70      8.95 o 
  -1  -1   2        6.43        5.76      2.98 o 
   0  -1   2       23.37       27.78      3.62 o 
   1  -1   2     5740.28     5046.28    134.23 o 
   2  -1   2      106.58      102.76      6.54 o 
   3  -1   2       30.67       28.48      5.10 o 
   4  -1   2       17.69       12.69      5.70 o 
   5  -1   2      181.79      199.36     13.68 o 
   6  -1   2      149.38      190.79     15.83 o 
  -5   0   2      667.27      635.95     27.37 o 
  -4   0   2      505.11      427.92     13.04 o 
  -3   0   2        0.03       -3.55      2.36 o 
  -2   0   2      703.93      667.14     20.04 o 
  -1   0   2     2870.49     3410.83    306.22 o 
   0   0   2        4.58        3.05      1.33 o 
   1   0   2     3355.32     2951.86     94.93 o 
   2   0   2      807.84      644.90     23.05 o 
   3   0   2      660.65      583.37     22.38 o 
   4   0   2       11.93       16.58      5.98 o 
   5   0   2        0.20       -6.12      5.86 o 
   6   0   2      110.94      126.53     24.99 o 
  -6   1   2        5.18       44.09     10.19 o 
  -5   1   2      793.54      778.37     31.73 o 
  -4   1   2       35.12       31.09      4.25 o 
  -3   1   2      502.34      438.17     12.83 o 
  -2   1   2      769.02      689.98     27.29 o 
  -1   1   2     3719.73     7898.69    552.06 o 
   0   1   2      290.04      307.22     38.08 o 
   1   1   2      181.92      145.46      4.75 o 
   2   1   2      839.21      795.28     27.89 o 
   3   1   2      690.15      652.29     24.61 o 
   4   1   2      397.69      360.08     16.94 o 
   5   1   2       39.18       36.98      8.62 o 
   6   1   2        7.75       -7.09      8.17 o 
  -6   2   2       29.30       21.03     10.46 o 
  -5   2   2       45.19       39.65     12.18 o 
  -4   2   2      349.41      312.72     10.97 o 
  -3   2   2      133.95      130.10      7.50 o 
  -2   2   2       16.86       22.98      3.61 o 
  -1   2   2     2108.57     4025.33    307.14 o 
   0   2   2        0.14       -1.52      3.05 o 
   1   2   2      313.14      264.72      7.59 o 
   2   2   2      180.42      193.63      9.57 o 
   3   2   2      326.88      293.27     13.71 o 
   4   2   2       21.11       32.44      6.70 o 
   5   2   2       71.63       83.50     17.53 o 
   6   2   2        0.03       -7.13      8.10 o 
  -6   3   2       30.27       47.85     11.45 o 
  -5   3   2       39.29       36.97      9.26 o 
  -4   3   2      142.75      136.56      7.44 o 
  -3   3   2        0.69       -5.05      3.37 o 
  -2   3   2      812.85      798.21     30.48 o 
  -1   3   2       74.25       91.47     10.18 o 
   0   3   2      273.54      225.26     10.72 o 
   1   3   2      963.80      805.30     20.15 o 
   2   3   2      379.83      373.63     12.12 o 
   3   3   2       28.87       28.60      5.59 o 
   4   3   2       23.31       19.24      6.67 o 
   5   3   2       26.40       34.96      8.52 o 
   6   3   2       32.88       50.46     10.62 o 
  -6   4   2      104.05      139.76     14.65 o 
  -5   4   2       10.30       30.84      8.51 o 
  -4   4   2      141.34      131.02     10.68 o 
  -3   4   2        0.44       -6.06      4.04 o 
  -2   4   2       24.31       30.26      3.34 o 
  -1   4   2     1055.44     1189.86     34.56 o 
   0   4   2      153.84      129.85      6.53 o 
   1   4   2      761.40      757.94     39.68 o 
   2   4   2      798.89      691.55     20.77 o 
   3   4   2       87.17       92.20      8.09 o 
   4   4   2       21.36       31.14      7.16 o 
   5   4   2       50.25       56.92     17.94 o 
   6   4   2       21.02       37.08     10.14 o 
  -6   5   2       41.80       78.92     18.71 o 
  -5   5   2      162.97      164.06     13.55 o 
  -4   5   2       13.38        1.19      5.68 o 
  -3   5   2      540.19      483.25     17.56 o 
  -2   5   2        0.13        0.70      2.81 o 
  -1   5   2       25.90       38.36      3.94 o 
   0   5   2      555.76      617.94     34.32 o 
   1   5   2      177.48      137.53      7.12 o 
   2   5   2       74.55       86.22      6.16 o 
   3   5   2      401.28      366.00     16.71 o 
   4   5   2      419.08      402.15     18.99 o 
   5   5   2       20.18       13.20      7.69 o 
  -6   6   2       15.43      -18.30     14.96 o 
  -5   6   2       10.31       19.03      6.30 o 
  -4   6   2      536.75      492.13     23.11 o 
  -3   6   2        8.98        5.46      4.90 o 
  -2   6   2      216.10      221.99      8.80 o 
  -1   6   2      617.70      673.49     19.69 o 
   0   6   2       27.29       31.80      4.47 o 
   1   6   2       42.46       59.49      6.46 o 
   2   6   2      287.98      264.46     17.84 o 
   3   6   2      686.07      588.92     23.69 o 
   4   6   2        3.80        0.94      6.09 o 
   5   6   2      104.61      121.89     12.26 o 
  -6   7   2       12.68        9.87     16.21 o 
  -5   7   2        7.19       11.69      6.79 o 
  -4   7   2       12.26        9.00      7.08 o 
  -3   7   2      867.61      860.31     24.54 o 
  -2   7   2      592.04      604.17     18.12 o 
  -1   7   2        3.34       -1.30      3.86 o 
   0   7   2        0.09       -5.72      5.60 o 
   1   7   2       88.84       90.25      7.94 o 
   2   7   2      324.37      286.53     12.13 o 
   3   7   2       31.23       34.58      7.15 o 
   4   7   2       60.14       51.04      8.72 o 
   5   7   2       18.83        3.15      8.56 o 
  -5   8   2      139.67      141.38     11.51 o 
  -4   8   2       23.74       21.85     13.77 o 
  -3   8   2      270.34      244.14     20.38 o 
  -2   8   2      302.10      299.26     11.61 o 
  -1   8   2      391.62      470.62     15.52 o 
   0   8   2        1.30       -0.97      3.63 o 
   1   8   2        0.05       -0.36      5.00 o 
   2   8   2      353.01      360.75     14.47 o 
   3   8   2      213.47      189.95     13.57 o 
   4   8   2       17.52       11.53      6.87 o 
  -5   9   2       34.18       47.17      8.98 o 
  -4   9   2      305.39      290.45     18.62 o 
  -3   9   2      383.09      385.17     21.24 o 
  -2   9   2       17.60       13.59      5.17 o 
  -1   9   2        9.92       15.55      6.93 o 
   0   9   2       13.04        7.04      4.98 o 
   1   9   2      481.29      438.55     16.46 o 
   2   9   2       50.83       47.55      6.54 o 
   3   9   2      377.35      361.11     19.34 o 
   4   9   2       36.39       15.52      9.10 o 
  -5  10   2      238.01      186.36     19.98 o 
  -4  10   2      351.82      334.51     20.92 o 
  -3  10   2       86.77      116.09     16.00 o 
  -2  10   2      192.45      234.69     16.44 o 
  -1  10   2      591.19      621.69     22.79 o 
   0  10   2       85.56       82.11      7.57 o 
   1  10   2       28.20       17.13      5.81 o 
   2  10   2       27.98       24.28      7.32 o 
   3  10   2       70.69       75.87     10.44 o 
   4  10   2       40.25       45.03     10.56 o 
  -4  11   2       42.66       35.11     11.00 o 
  -3  11   2      187.62      229.00     18.12 o 
  -2  11   2      225.86      268.87     18.52 o 
  -1  11   2        0.22      -10.23      6.82 o 
   0  11   2      214.98      217.74     15.75 o 
   1  11   2       21.60       13.54      8.03 o 
   2  11   2        7.98        2.16     12.87 o 
   3  11   2      171.22      189.99     23.21 o 
  -4  12   2       71.88       42.13     20.15 o 
  -3  12   2       18.73        8.12     15.77 o 
  -2  12   2      122.54      169.06     24.11 o 
  -1  12   2      474.69      545.69     40.56 o 
   0  12   2        2.53       -6.60     10.06 o 
   1  12   2        0.02       -6.75      7.42 o 
   2  12   2       34.71       48.94     16.23 o 
  -3  13   2       52.60       89.13     21.81 o 
  -2  13   2       84.72      101.13     22.05 o 
  -1  13   2       50.81       55.13     18.53 o 
   0  13   2      368.07      406.99     34.82 o 
   1  13   2      113.58       77.92     25.94 o 
  -1  14   2       10.23      -14.27     15.21 o 
   0  14   2       29.28       20.54     16.55 o 
   0 -15   3       25.56       26.27     15.43 o 
   1 -15   3       41.06       40.49     14.52 o 
   2 -15   3      159.36      181.38     18.83 o 
  -2 -14   3       42.90       28.90     17.18 o 
  -1 -14   3      232.50      261.73     27.24 o 
   0 -14   3        3.20        3.19     12.87 o 
   1 -14   3       19.79        5.47     39.93 o 
   2 -14   3       67.09       89.30     14.17 o 
  -2 -13   3      164.94      134.60     22.69 o 
  -1 -13   3       88.93      108.72     19.07 o 
   0 -13   3      276.35      292.33     25.99 o 
   1 -13   3      125.09      159.11     16.18 o 
   2 -13   3      183.91      213.26     17.86 o 
   3 -13   3       25.39       31.64     10.55 o 
   4 -13   3       88.66       79.61     20.32 o 
  -3 -12   3        0.14        8.45     14.24 o 
  -2 -12   3       17.58       22.00     13.88 o 
  -1 -12   3       13.06       20.04     13.77 o 
   0 -12   3      219.87      226.36     22.58 o 
   1 -12   3       88.36      103.96     15.53 o 
   2 -12   3      305.84      355.66     20.82 o 
   3 -12   3       25.62       44.71     10.48 o 
   4 -12   3        2.83       -2.04      9.57 o 
  -4 -11   3        4.38      -11.01     13.99 o 
  -3 -11   3       84.14       71.72     17.54 o 
  -2 -11   3       18.91        8.62     12.65 o 
  -1 -11   3       20.13       19.96     12.39 o 
   0 -11   3      171.48      198.96     16.41 o 
   1 -11   3      854.10      991.09     41.74 o 
   2 -11   3      314.37      346.35     25.98 o 
   3 -11   3      270.14      281.84     20.88 o 
   4 -11   3       61.50       60.46      9.69 o 
  -4 -10   3       45.11       33.75     15.41 o 
  -3 -10   3       30.98       25.45     13.38 o 
  -2 -10   3       37.72       22.80     12.65 o 
  -1 -10   3     1055.79     1026.04     58.77 o 
   0 -10   3       16.24       36.49      9.66 o 
   1 -10   3       26.75       25.09      9.07 o 
   2 -10   3      347.33      419.35     21.77 o 
   3 -10   3      146.74      168.32     21.55 o 
   4 -10   3      120.19      130.76     10.90 o 
   5 -10   3       15.45       17.67     15.88 o 
  -4  -9   3        0.75       -6.53     13.58 o 
  -3  -9   3      227.86      231.13     11.22 o 
  -2  -9   3      404.49      336.75     16.35 o 
  -1  -9   3       25.81       10.43     10.30 o 
   0  -9   3      201.63      225.25     34.24 o 
   1  -9   3      393.92      464.28     22.53 o 
   2  -9   3      430.97      512.63     23.94 o 
   3  -9   3      284.57      256.79     15.85 o 
   4  -9   3      198.16      204.11     12.28 o 
   5  -9   3       60.37       34.70     16.96 o 
  -5  -8   3        0.00       -3.55      8.97 o 
  -4  -8   3       70.56       58.89      7.59 o 
  -3  -8   3      296.60      286.82     17.54 o 
  -2  -8   3      159.76      129.79      7.65 o 
  -1  -8   3     1537.86     1425.28     49.54 o 
   0  -8   3       10.33       -0.36      7.39 o 
   1  -8   3        0.23       -4.40      6.24 o 
   2  -8   3       65.48       71.60      9.55 o 
   3  -8   3      162.81      150.75      9.01 o 
   4  -8   3       13.73        5.80      4.93 o 
   5  -8   3      264.11      222.49     12.36 o 
   6  -8   3       47.39       67.09     16.17 o 
  -5  -7   3      171.06      194.65     14.39 o 
  -4  -7   3      154.02      163.23     10.06 o 
  -3  -7   3       70.76       70.21      6.86 o 
  -2  -7   3      122.02      115.05      7.65 o 
  -1  -7   3       72.91       78.97      6.29 o 
   0  -7   3       11.78        2.36      6.25 o 
   1  -7   3      680.19      772.11     31.47 o 
   2  -7   3       12.75        8.47      3.78 o 
   3  -7   3       72.79       77.58      5.93 o 
   4  -7   3      108.12       93.18      9.59 o 
   5  -7   3        4.83       -8.00      9.92 o 
   6  -7   3      110.00      128.80     11.71 o 
  -5  -6   3      197.85      195.97     19.12 o 
  -4  -6   3      137.46      128.69      9.24 o 
  -3  -6   3        0.19       -5.80      4.27 o 
  -2  -6   3      410.16      386.67     13.40 o 
  -1  -6   3      534.53      582.21     17.29 o 
   0  -6   3       69.54       76.01     12.55 o 
   1  -6   3      681.61      766.70     30.49 o 
   2  -6   3      237.81      227.23      7.95 o 
   3  -6   3      536.87      510.72     15.06 o 
   4  -6   3      179.61      191.07      9.91 o 
   5  -6   3        1.53      -10.50      7.00 o 
   6  -6   3        0.49       22.01      9.10 o 
  -6  -5   3      152.10      183.29     15.30 o 
  -5  -5   3       51.68       53.43     10.57 o 
  -4  -5   3      102.51      136.44     11.28 o 
  -3  -5   3      968.51      835.95     31.89 o 
  -2  -5   3      166.02      144.92      7.98 o 
  -1  -5   3       20.44       19.98      2.77 o 
   0  -5   3        2.70       -2.50      4.80 o 
   1  -5   3      734.14      843.25     25.19 o 
   2  -5   3       20.51       25.98      3.30 o 
   3  -5   3     1089.15      996.86     29.40 o 
   4  -5   3      342.87      317.13     12.80 o 
   5  -5   3       17.29       18.25      8.27 o 
   6  -5   3       50.60       64.06     11.11 o 
  -6  -4   3       32.46       42.17     10.21 o 
  -5  -4   3       26.19       25.08      8.05 o 
  -4  -4   3      106.92      111.05      9.84 o 
  -3  -4   3        0.01       -4.85      3.30 o 
  -2  -4   3       51.32       44.24      5.38 o 
  -1  -4   3     3048.76     2712.85     74.77 o 
   0  -4   3        3.24       -0.87      4.57 o 
   1  -4   3     1854.73     2141.79     51.41 o 
   2  -4   3      125.76      138.34      6.39 o 
   3  -4   3      123.73      113.70      8.24 o 
   4  -4   3      218.54      191.10     17.95 o 
   5  -4   3      104.05      214.49     14.19 o 
   6  -4   3       42.40       79.00     11.36 o 
  -6  -3   3       47.47       68.99     11.32 o 
  -5  -3   3       16.20       13.56      7.02 o 
  -4  -3   3       88.75       98.07      9.36 o 
  -3  -3   3       24.69       20.08      4.92 o 
  -2  -3   3        2.36       -2.71      1.81 o 
  -1  -3   3      111.78      112.51      7.42 o 
   0  -3   3      853.35     1108.68     45.10 o 
   1  -3   3     4697.52     4893.33    116.13 o 
   2  -3   3       62.90       89.03      5.12 o 
   3  -3   3        4.99        1.03      4.08 o 
   4  -3   3      141.59      131.97     10.45 o 
   5  -3   3      164.87      161.95     24.39 o 
   6  -3   3      159.30      177.90     20.39 o 
  -6  -2   3        0.60       -7.92      7.70 o 
  -5  -2   3      131.24      159.37     12.86 o 
  -4  -2   3       34.55       26.83      6.57 o 
  -3  -2   3      470.62      444.23     14.90 o 
  -2  -2   3     1357.67     1284.19     36.19 o 
  -1  -2   3      714.39      858.60     43.88 o 
   0  -2   3        0.22       -5.29      3.52 o 
   1  -2   3    21688.90    21388.08    566.69 o 
   2  -2   3     1764.31     1717.62     56.73 o 
   3  -2   3       10.59        7.82      3.00 o 
   4  -2   3      262.75      236.62     14.06 o 
   5  -2   3       14.20       15.48      7.60 o 
   6  -2   3        0.26      -12.69      9.57 o 
  -6  -1   3       42.87       54.77     10.33 o 
  -5  -1   3       88.38       87.23     10.90 o 
  -4  -1   3       10.26        4.33      4.05 o 
  -3  -1   3     1152.36     1014.77     29.92 o 
  -2  -1   3     1388.01     1346.99     38.50 o 
  -1  -1   3     4957.02     6137.43    288.53 o 
   0  -1   3     6225.48     8452.21    296.30 o 
   1  -1   3    14808.48    13476.39    357.59 o 
   2  -1   3        3.73        1.90      3.15 o 
   3  -1   3      681.55      563.57     21.71 o 
   4  -1   3      643.05      610.11     24.65 o 
   5  -1   3        1.88       21.74     10.21 o 
   6  -1   3        0.01      -10.63      7.09 o 
  -6   0   3      183.78      229.58     16.55 o 
  -5   0   3      342.41      292.65     17.20 o 
  -4   0   3      679.24      602.11     20.67 o 
  -3   0   3      280.87      272.68      9.26 o 
  -2   0   3     1087.37      996.17     29.17 o 
  -1   0   3      222.29      446.54     25.04 o 
   0   0   3     2315.05     2521.25    107.05 o 
   1   0   3     1219.10     1110.29     30.73 o 
   2   0   3        0.09        0.36      3.15 o 
   3   0   3      153.75      150.33     13.02 o 
   4   0   3        2.46       -2.68      4.97 o 
   5   0   3      188.82      198.11     13.56 o 
   6   0   3       48.31       63.38     13.65 o 
  -6   1   3      410.11      526.47     25.80 o 
  -5   1   3       98.04      101.64     11.75 o 
  -4   1   3        6.79       -4.55      3.49 o 
  -3   1   3     1169.48     1067.14     31.85 o 
  -2   1   3     2469.83     2558.82     90.24 o 
  -1   1   3     1359.13     2846.87     99.69 o 
   0   1   3       34.41       45.57      4.49 o 
   1   1   3       87.86       69.89      3.30 o 
   2   1   3        7.16        7.15      3.53 o 
   3   1   3     1114.20     1091.73     38.54 o 
   4   1   3        3.64       -1.29      7.23 o 
   5   1   3       34.94       43.36     10.79 o 
   6   1   3      188.72      230.79     16.86 o 
  -5   2   3        3.42        1.95      7.82 o 
  -4   2   3        3.45        2.70      3.72 o 
  -3   2   3      103.89       95.18      6.51 o 
  -2   2   3       59.39       37.69      5.63 o 
  -1   2   3      265.99      366.76     22.07 o 
   0   2   3      261.26      230.81     14.19 o 
   1   2   3     2013.23     1765.97     49.28 o 
   2   2   3      199.70      164.01      8.88 o 
   3   2   3        1.93        3.25      4.50 o 
   4   2   3       15.85        5.52      5.91 o 
   5   2   3      490.40      520.29     23.82 o 
   6   2   3       25.35       39.97     10.15 o 
  -6   3   3      352.63      406.33     32.54 o 
  -5   3   3       48.03       38.20      9.21 o 
  -4   3   3      168.40      159.33     11.34 o 
  -3   3   3       72.02       77.88     13.08 o 
  -2   3   3      252.81      312.24     36.95 o 
  -1   3   3      878.96     1029.43     61.79 o 
   0   3   3      479.05      459.64     26.17 o 
   1   3   3     1721.51     1616.83     45.58 o 
   2   3   3       59.05       64.31      4.36 o 
   3   3   3       34.21       33.76      6.00 o 
   4   3   3      352.97      328.34     16.51 o 
   5   3   3        1.09        0.84      6.99 o 
   6   3   3       87.31      107.69     13.21 o 
  -6   4   3       11.21       63.55     17.87 o 
  -5   4   3     1140.41     1038.08     41.04 o 
  -4   4   3     1000.69      927.40     36.91 o 
  -3   4   3       12.13       15.24      5.64 o 
  -2   4   3     1296.73     1360.01     42.57 o 
  -1   4   3       71.26       93.25      4.84 o 
   0   4   3      181.41      173.92      7.79 o 
   1   4   3      463.90      438.38     14.32 o 
   2   4   3      399.81      327.14     11.48 o 
   3   4   3       13.50       11.70      5.55 o 
   4   4   3       93.28       78.45      9.27 o 
   5   4   3       66.69       75.15     10.28 o 
  -6   5   3        1.66        0.50     15.17 o 
  -5   5   3       28.21       38.13      7.32 o 
  -4   5   3      216.13      190.41     13.36 o 
  -3   5   3      236.93      206.13     10.29 o 
  -2   5   3      854.42      893.74     24.20 o 
  -1   5   3      554.70      691.04     19.18 o 
   0   5   3      603.39      596.59     19.18 o 
   1   5   3        0.47        1.81      3.03 o 
   2   5   3      142.43      131.30      8.49 o 
   3   5   3     1313.22     1153.89     41.36 o 
   4   5   3      119.59      131.67     12.39 o 
   5   5   3        5.13       -7.49      7.03 o 
  -6   6   3       16.34       19.35     16.62 o 
  -5   6   3      427.17      393.75     17.15 o 
  -4   6   3      169.93      172.39     13.41 o 
  -3   6   3      236.82      219.39     13.98 o 
  -2   6   3      670.48      646.24     18.73 o 
  -1   6   3     1210.59     1261.98     38.20 o 
   0   6   3      134.50      147.41      8.16 o 
   1   6   3      413.90      426.21     13.06 o 
   2   6   3      514.04      510.05     20.79 o 
   3   6   3      242.90      213.35     12.68 o 
   4   6   3       78.79       77.74      9.67 o 
   5   6   3       92.49      121.82     12.68 o 
  -5   7   3       12.25        9.16      6.90 o 
  -4   7   3      173.84      161.66     13.45 o 
  -3   7   3      103.71      116.29     11.17 o 
  -2   7   3      648.48      692.64     20.29 o 
  -1   7   3      243.54      227.83     10.75 o 
   0   7   3     1660.51     1547.59     46.43 o 
   1   7   3      171.33      170.86      8.02 o 
   2   7   3        5.73        4.12      4.66 o 
   3   7   3       18.87       27.73      9.40 o 
   4   7   3        7.13       -1.68      6.84 o 
   5   7   3        5.02        3.57      8.23 o 
  -5   8   3       96.16       89.72     12.42 o 
  -4   8   3      401.26      361.40     20.52 o 
  -3   8   3        0.16       -4.01      6.57 o 
  -2   8   3      180.34      195.47     22.64 o 
  -1   8   3      373.63      365.06     16.80 o 
   0   8   3       81.29       99.36      6.40 o 
   1   8   3      462.94      471.21     16.97 o 
   2   8   3      279.73      241.30     11.67 o 
   3   8   3        0.34       -6.09      7.06 o 
   4   8   3       23.97       45.82     12.31 o 
  -5   9   3       73.43       62.09     11.82 o 
  -4   9   3        9.15       14.43      9.05 o 
  -3   9   3        5.76       10.76      8.42 o 
  -2   9   3      101.39      116.93     11.88 o 
  -1   9   3       34.63       45.94      6.69 o 
   0   9   3      268.26      260.74     10.87 o 
   1   9   3      139.68      146.97      9.25 o 
   2   9   3       29.85       36.74      8.01 o 
   3   9   3      258.16      266.04     16.51 o 
   4   9   3       67.31       75.48     11.95 o 
  -4  10   3      137.08      139.45     14.81 o 
  -3  10   3       58.64       59.87     11.13 o 
  -2  10   3      375.60      366.22     21.20 o 
  -1  10   3        7.22        6.02      7.79 o 
   0  10   3      170.32      174.74     10.58 o 
   1  10   3       16.46       21.21      6.00 o 
   2  10   3      166.65      157.84     12.33 o 
   3  10   3       24.40       29.67      9.18 o 
  -4  11   3        6.03        5.83      9.52 o 
  -3  11   3       12.01       15.36      9.57 o 
  -2  11   3       65.53       81.97     11.96 o 
  -1  11   3      136.59      157.11     14.75 o 
   0  11   3      273.43      274.27     13.53 o 
   1  11   3       19.66       25.49      8.98 o 
   2  11   3        3.75        7.24     12.50 o 
   3  11   3       65.78       89.78     18.88 o 
  -3  12   3       49.27       44.71     11.62 o 
  -2  12   3      433.18      471.30     38.14 o 
  -1  12   3      172.00      198.89     26.03 o 
   0  12   3        7.31       -1.25     12.65 o 
   1  12   3       68.87       63.30     11.25 o 
   2  12   3      174.32      214.44     24.78 o 
  -2  13   3       23.53       20.90     16.72 o 
  -1  13   3        0.09      -15.26     13.64 o 
   0  13   3      184.06      232.81     28.17 o 
   1  13   3       89.11      112.75     20.69 o 
   1 -15   4       33.95       47.48     13.30 o 
   2 -15   4       18.82        7.72     11.06 o 
  -2 -14   4       47.95       77.88     20.06 o 
  -1 -14   4      396.11      404.19     33.83 o 
   0 -14   4       20.79       46.38     16.12 o 
   1 -14   4        0.63       -1.53     12.26 o 
   2 -14   4       42.04       64.68     12.95 o 
   3 -14   4       22.31       26.53     15.54 o 
  -2 -13   4       80.81       61.40     18.58 o 
  -1 -13   4       23.68       21.31     14.12 o 
   0 -13   4      123.09      124.56     19.14 o 
   1 -13   4       12.31       -1.86      9.98 o 
   2 -13   4        0.06       -6.60     11.65 o 
   3 -13   4      172.68      159.78     15.69 o 
   4 -13   4       35.29       26.09      8.89 o 
  -3 -12   4       10.84        8.43     14.35 o 
  -2 -12   4       43.05       27.76     14.50 o 
  -1 -12   4      347.54      356.70     29.37 o 
   0 -12   4        2.83       -6.97      9.09 o 
   1 -12   4      154.69      193.92     17.01 o 
   2 -12   4      189.26      233.41     17.22 o 
   3 -12   4      110.95      112.35     13.27 o 
   4 -12   4      227.70      215.93     16.86 o 
  -4 -11   4       67.58       51.53     17.69 o 
  -3 -11   4      216.53      210.85     24.57 o 
  -2 -11   4       36.61       16.42     13.10 o 
  -1 -11   4      143.70      134.86     18.79 o 
   0 -11   4      193.12      206.66     16.82 o 
   1 -11   4       24.79       22.34      9.60 o 
   2 -11   4       17.68       17.30      9.06 o 
   3 -11   4      295.39      277.87     29.91 o 
   4 -11   4       70.47       74.32     15.82 o 
   5 -11   4       15.84        8.38     17.76 o 
  -4 -10   4      164.19      118.81     20.28 o 
  -3 -10   4        4.81      -12.37     11.53 o 
  -2 -10   4      154.41       91.54     16.38 o 
  -1 -10   4      439.33      430.87     31.89 o 
   0 -10   4      116.17      143.18     14.20 o 
   1 -10   4      333.32      350.26     19.99 o 
   2 -10   4      249.80      259.42     16.81 o 
   3 -10   4       24.14       22.10      8.60 o 
   4 -10   4      157.92      158.68     17.25 o 
   5 -10   4      239.64      245.93     29.52 o 
  -4  -9   4      126.91      151.35     21.27 o 
  -3  -9   4      137.60       85.88     16.53 o 
  -2  -9   4       99.47       88.12     15.67 o 
  -1  -9   4      461.68      450.63     32.52 o 
   0  -9   4      752.42      847.28     35.94 o 
   1  -9   4       48.92       57.50      9.86 o 
   2  -9   4      269.74      302.68     20.33 o 
   3  -9   4       37.78       35.42      8.74 o 
   4  -9   4       20.06       18.15      8.61 o 
   5  -9   4       87.40       76.09     18.92 o 
  -5  -8   4        7.95        6.17      7.01 o 
  -4  -8   4      304.97      295.77     13.60 o 
  -3  -8   4        9.81        9.28      4.90 o 
  -2  -8   4      565.58      485.62     17.59 o 
  -1  -8   4     1458.88     1408.00     48.89 o 
   0  -8   4       95.70      121.94     18.97 o 
   1  -8   4      580.90      604.49     26.86 o 
   2  -8   4      358.93      367.27     13.67 o 
   3  -8   4        2.50        1.35      4.53 o 
   4  -8   4       82.77       73.67      6.42 o 
   5  -8   4       39.51       45.75      9.38 o 
   6  -8   4        1.43       -1.39     24.41 o 
  -5  -7   4        6.86       12.04      6.27 o 
  -4  -7   4      127.19      145.07      9.89 o 
  -3  -7   4       77.60       77.89      6.85 o 
  -2  -7   4      100.82      108.16      6.48 o 
  -1  -7   4        0.01       -2.41      2.32 o 
   0  -7   4      812.57      882.37     35.68 o 
   1  -7   4      720.47      856.85     34.44 o 
   2  -7   4       67.12       78.13      5.74 o 
   3  -7   4      440.03      420.65     13.07 o 
   4  -7   4        2.72        1.61      5.44 o 
   5  -7   4       19.95       16.11      7.03 o 
   6  -7   4        4.72       -3.55      8.70 o 
  -5  -6   4       92.62       94.41     10.71 o 
  -4  -6   4      660.24      559.43     25.05 o 
  -3  -6   4        3.76       -1.62      4.41 o 
  -2  -6   4      141.42      127.56      8.57 o 
  -1  -6   4      145.03      147.89      8.29 o 
   0  -6   4      279.95      270.84     14.85 o 
   1  -6   4      369.12      392.54     22.08 o 
   2  -6   4      105.16       82.49      4.65 o 
   3  -6   4        1.82       -2.54      3.48 o 
   4  -6   4      209.28      176.39     11.48 o 
   5  -6   4      181.20      178.58     13.63 o 
   6  -6   4       39.63      108.87     12.56 o 
  -6  -5   4        0.25       -9.69      7.00 o 
  -5  -5   4        9.18       14.24      7.32 o 
  -4  -5   4        5.97        4.83      8.41 o 
  -3  -5   4      152.58      147.65      7.34 o 
  -2  -5   4       95.29       96.15      5.95 o 
  -1  -5   4      863.62      828.96     21.17 o 
   0  -5   4      285.31      284.43     14.61 o 
   1  -5   4      587.87      662.72     20.19 o 
   2  -5   4      144.84      138.10      6.46 o 
   3  -5   4      209.33      198.98      9.12 o 
   4  -5   4       78.17       79.46      9.06 o 
   6  -5   4      152.44      190.40     45.59 o 
  -6  -4   4       27.60       37.19     10.10 o 
  -5  -4   4        0.80       -1.72      6.31 o 
  -4  -4   4        0.95       -2.66      5.59 o 
  -3  -4   4       71.22       54.36      9.60 o 
  -2  -4   4      601.51      502.66     15.96 o 
  -1  -4   4      842.65      813.84     29.69 o 
   0  -4   4       41.90       59.29      8.31 o 
   1  -4   4      360.21      441.59     11.80 o 
   2  -4   4       65.87       70.58      4.73 o 
   3  -4   4       79.76       83.12      7.30 o 
   4  -4   4       23.01       21.77      6.47 o 
   5  -4   4      389.11      476.51     22.12 o 
   6  -4   4        2.24       18.32      9.16 o 
  -6  -3   4      155.25      164.61     14.64 o 
  -5  -3   4      158.16      189.91     13.37 o 
  -4  -3   4      843.06      776.99     24.61 o 
  -3  -3   4       26.14       21.57      4.09 o 
  -2  -3   4       56.20       52.10      3.95 o 
  -1  -3   4      220.10      235.99      9.09 o 
   0  -3   4     1910.00     2679.78     95.73 o 
   1  -3   4      543.30      553.57     14.42 o 
   2  -3   4      116.79      122.89      6.16 o 
   3  -3   4      456.26      419.10     17.28 o 
   4  -3   4      411.01      373.95     17.35 o 
   5  -3   4      124.10      214.03     13.92 o 
   6  -3   4       32.84       43.83     12.09 o 
  -6  -2   4       24.76       52.81     12.15 o 
  -5  -2   4      169.35      181.73     13.83 o 
  -4  -2   4      405.81      355.36     13.81 o 
  -3  -2   4       19.10       17.35      3.96 o 
  -2  -2   4       34.86       31.12      4.81 o 
  -1  -2   4     2248.06     3257.44    208.98 o 
   1  -2   4     1324.55     1129.51     31.19 o 
   2  -2   4       28.48       17.27      3.88 o 
   3  -2   4        0.14       -3.79      4.05 o 
   4  -2   4       41.06       48.56      7.47 o 
   5  -2   4      132.46      146.28     12.08 o 
   6  -2   4        8.39        6.44      8.77 o 
  -6  -1   4      112.89      141.46     21.65 o 
  -5  -1   4        9.82      -10.02     10.96 o 
  -4  -1   4      216.52      186.05      9.82 o 
  -3  -1   4      770.76      689.57     21.57 o 
  -2  -1   4      199.70      165.11      7.72 o 
  -1  -1   4     2080.12     4482.19    308.30 o 
   0  -1   4     2242.46     2773.28     92.26 o 
   1  -1   4       76.73       75.40      4.30 o 
   2  -1   4      420.48      402.80     15.70 o 
   3  -1   4      535.93      464.06     18.86 o 
   4  -1   4      172.10      166.26     11.35 o 
   5  -1   4        4.28       23.53      7.82 o 
   6  -1   4       16.86        3.31      8.87 o 
  -6   0   4       16.07       27.95     14.47 o 
  -5   0   4        0.13      -10.55      7.03 o 
  -4   0   4      249.51      234.77     15.01 o 
  -3   0   4       52.63       66.41      5.71 o 
  -2   0   4     2389.50     2407.32     85.10 o 
  -1   0   4      431.03      759.99     55.08 o 
   0   0   4      284.37      254.50      8.96 o 
   1   0   4      112.41      104.65      5.06 o 
   2   0   4       45.03       55.55      5.35 o 
   3   0   4        5.48        1.66      4.43 o 
   4   0   4       82.82       88.56     14.79 o 
   5   0   4       99.92      119.11     11.65 o 
   6   0   4       19.57       17.27      9.82 o 
  -6   1   4      143.52      203.30     29.83 o 
  -5   1   4       20.34       21.22      8.78 o 
  -4   1   4        2.79        2.27      3.86 o 
  -3   1   4      576.55      524.29     22.15 o 
  -2   1   4       29.52       35.67      5.74 o 
  -1   1   4      733.47     1545.90     78.42 o 
   0   1   4     1091.51     1064.95     38.65 o 
   1   1   4     1011.11      967.13     27.75 o 
   2   1   4      278.05      235.17     14.61 o 
   3   1   4       49.52       51.10      6.54 o 
   4   1   4      162.82      165.39     11.82 o 
   5   1   4       17.11       -2.09      7.67 o 
   6   1   4       39.63       39.08     10.29 o 
  -5   2   4        6.53       -9.59     11.06 o 
  -4   2   4        9.47        2.15      5.34 o 
  -3   2   4        1.92       -7.81      5.20 o 
  -2   2   4      694.59      870.26     47.50 o 
  -1   2   4      710.17      877.95     33.12 o 
   0   2   4        4.56       -1.25      5.06 o 
   1   2   4     1747.39     1490.02     42.10 o 
   2   2   4     1271.49     1180.13     29.05 o 
   3   2   4        1.42        2.59      5.02 o 
   4   2   4       89.12      125.62     10.52 o 
   5   2   4      151.72      149.68     12.92 o 
   6   2   4       51.11       62.88     11.61 o 
  -6   3   4      124.22      110.49     20.97 o 
  -5   3   4        5.54       -2.61      7.78 o 
  -4   3   4      887.12      818.32     33.26 o 
  -3   3   4      115.64      107.77      9.20 o 
  -2   3   4      238.16      350.48     50.77 o 
  -1   3   4      919.29     1054.14     39.38 o 
   0   3   4      407.09      388.13     16.53 o 
   1   3   4       72.66       82.22      4.95 o 
   2   3   4      593.54      610.45     16.21 o 
   3   3   4      489.86      443.07     18.91 o 
   4   3   4      237.25      216.03     13.41 o 
   5   3   4        1.49      -10.33      6.89 o 
  -6   4   4        0.01       18.94     15.32 o 
  -5   4   4        0.13       -0.86      5.69 o 
  -4   4   4       51.45       56.13     10.38 o 
  -3   4   4       25.96       21.96      4.82 o 
  -2   4   4     1768.75     1779.53     65.07 o 
  -1   4   4       26.01       25.27      3.36 o 
   0   4   4       79.99       93.93      5.66 o 
   1   4   4      296.26      297.58     10.82 o 
   2   4   4      407.84      419.98     18.55 o 
   3   4   4       27.60       18.69      9.31 o 
   4   4   4      256.76      254.82     14.74 o 
   5   4   4       78.50       64.59     10.24 o 
  -6   5   4       24.23       -3.53     15.32 o 
  -5   5   4       66.52       54.43      8.36 o 
  -4   5   4      428.35      349.19     18.65 o 
  -3   5   4      365.36      324.20     17.17 o 
  -2   5   4       91.50       81.11      5.49 o 
  -1   5   4      371.96      375.01     13.49 o 
   0   5   4      816.77      796.71     26.70 o 
   1   5   4        3.76        1.41      3.39 o 
   2   5   4        9.83       12.36      4.65 o 
   3   5   4      240.79      242.17     13.53 o 
   4   5   4      110.65      121.80     11.25 o 
   5   5   4       25.41       21.17      8.72 o 
  -5   6   4       32.24       27.93      8.82 o 
  -4   6   4        4.44       -5.44     10.27 o 
  -3   6   4        2.98       -5.76      5.88 o 
  -2   6   4     1453.34     1421.81     42.79 o 
  -1   6   4      563.98      505.82     19.05 o 
   0   6   4      356.96      339.58     21.98 o 
   1   6   4      604.94      589.53     16.97 o 
   2   6   4       26.37       30.04     10.32 o 
   3   6   4      218.49      223.69     18.75 o 
   4   6   4        6.64       12.72      7.26 o 
   5   6   4        1.60      -11.07      7.73 o 
  -5   7   4       46.74       30.04      9.79 o 
  -4   7   4      176.85      191.60     14.91 o 
  -3   7   4      594.25      554.45     25.83 o 
  -2   7   4      296.54      299.68     17.03 o 
  -1   7   4        5.58       10.14      4.65 o 
   0   7   4      214.75      227.29     10.80 o 
   1   7   4        1.28       -5.63      3.75 o 
   2   7   4      117.22      133.12      8.76 o 
   3   7   4       25.77       30.69      9.93 o 
   4   7   4        3.20        0.60      8.64 o 
  -5   8   4      398.47      347.54     21.35 o 
  -4   8   4        9.64        1.54      8.13 o 
  -3   8   4       13.92       12.42      7.83 o 
  -2   8   4       25.87       27.88      7.63 o 
  -1   8   4       15.54       18.28      5.34 o 
   0   8   4      762.35      721.06     20.70 o 
   1   8   4      319.30      323.05     13.02 o 
   2   8   4        1.51       -9.12      6.08 o 
   3   8   4       54.31       49.33      9.30 o 
   4   8   4       84.53       98.59     15.54 o 
  -5   9   4        5.95       -9.29     11.27 o 
  -4   9   4      153.11      163.04     15.54 o 
  -3   9   4     1136.49     1067.96     44.49 o 
  -2   9   4      147.22      153.92     22.41 o 
  -1   9   4      405.44      405.06     21.26 o 
   0   9   4        7.97        6.23      5.50 o 
   1   9   4        0.18       -2.31      5.04 o 
   2   9   4      196.55      206.77     14.19 o 
   3   9   4       28.61       20.83      8.56 o 
   4   9   4       27.42       10.19      9.34 o 
  -4  10   4       22.13       27.37     10.54 o 
  -3  10   4        0.15      -11.16      7.44 o 
  -2  10   4      733.03      797.80     35.71 o 
  -1  10   4       53.87       65.76     10.80 o 
   0  10   4       37.53       26.11      6.59 o 
   1  10   4      200.27      209.24     12.00 o 
   2  10   4        0.40       -5.62      6.79 o 
   3  10   4       98.08      105.93     12.09 o 
  -4  11   4        4.37        7.75     10.34 o 
  -3  11   4        7.62       -1.22      8.71 o 
  -2  11   4       66.66       56.80     11.56 o 
  -1  11   4      201.03      214.55     17.21 o 
   0  11   4      135.75      157.70     13.29 o 
   1  11   4        0.24       -4.13      5.68 o 
   2  11   4        1.17       -2.97      7.55 o 
  -3  12   4       20.58       26.30     11.01 o 
  -2  12   4       24.89       39.86     14.44 o 
  -1  12   4        1.35       -2.89     14.33 o 
   0  12   4      278.61      326.14     30.00 o 
   1  12   4      431.80      524.31     39.13 o 
   2  12   4       82.74       70.23     17.78 o 
  -2  13   4       12.26       -3.17     16.72 o 
  -1  13   4        0.06      -20.21     14.14 o 
   0  13   4       51.07       52.82     17.82 o 
   0 -15   5      157.44      194.40     24.98 o 
   1 -15   5       65.80       53.70     23.36 o 
   2 -15   5        1.43        1.61     15.19 o 
  -2 -14   5      103.08      114.99     21.94 o 
  -1 -14   5      167.26      183.43     24.01 o 
   0 -14   5        0.30      -14.70     12.59 o 
   1 -14   5      111.92      139.25     20.86 o 
   2 -14   5      140.32      189.14     20.47 o 
   3 -14   5        1.07        7.95      9.96 o 
  -3 -13   5        1.36       -1.55     14.57 o 
  -2 -13   5        7.68       -1.10     14.16 o 
  -1 -13   5       64.75       56.48     16.31 o 
   0 -13   5       80.83       69.94     14.02 o 
   1 -13   5       63.99       63.97     12.67 o 
   2 -13   5       84.61      111.41     14.22 o 
   3 -13   5      282.89      263.01     18.72 o 
   4 -13   5      100.94      101.12     13.67 o 
  -3 -12   5       35.03       40.30     16.79 o 
  -2 -12   5      202.94      203.91     24.33 o 
  -1 -12   5       33.33       35.95     14.48 o 
   0 -12   5      157.68      161.96     16.25 o 
   1 -12   5       38.46       49.00     11.22 o 
   2 -12   5      331.49      346.46     20.76 o 
   3 -12   5        0.44        2.50      8.85 o 
   4 -12   5      222.06      193.13     16.76 o 
  -4 -11   5      140.13      111.33     21.46 o 
  -3 -11   5      172.06      139.47     21.38 o 
  -2 -11   5        1.27       16.66     12.07 o 
  -1 -11   5       24.17       39.50     13.75 o 
   0 -11   5       41.57       47.77     11.33 o 
   1 -11   5      113.16      137.97     14.26 o 
   2 -11   5        4.40        7.33      8.64 o 
   3 -11   5      492.80      433.56     23.37 o 
   4 -11   5       24.76       26.32      9.69 o 
   5 -11   5      162.50      108.66     22.80 o 
  -4 -10   5        0.03        4.46     13.86 o 
  -3 -10   5       53.48       52.88     16.23 o 
  -2 -10   5       71.94       65.15     14.68 o 
  -1 -10   5      112.19      116.72     17.07 o 
   0 -10   5       67.12       81.09     16.01 o 
   1 -10   5      698.59      700.31     31.51 o 
   2 -10   5       34.26       33.65      9.18 o 
   3 -10   5        9.31        3.08      7.88 o 
   4 -10   5      684.12      554.39     27.06 o 
   5 -10   5      516.52      460.61     37.43 o 
  -4  -9   5       16.79       12.24     13.53 o 
  -3  -9   5       28.02       16.16     13.10 o 
  -2  -9   5      293.92      256.04     23.83 o 
  -1  -9   5      930.94      996.15     41.63 o 
   0  -9   5      231.67      226.19     46.71 o 
   1  -9   5        5.04        1.47      7.50 o 
   2  -9   5      203.91      239.52     15.48 o 
   3  -9   5        8.52        7.27      7.63 o 
   4  -9   5        2.26       -6.76      7.79 o 
   5  -9   5        2.58        5.24     14.72 o 
  -5  -8   5      387.65      413.68     22.01 o 
  -4  -8   5       39.98       45.77      7.20 o 
  -3  -8   5       16.32       21.82      5.32 o 
  -2  -8   5       59.40       59.36      5.64 o 
  -1  -8   5      463.47      450.46     23.04 o 
   0  -8   5       68.56       82.65     11.31 o 
   1  -8   5     1676.12     1754.53     66.21 o 
   2  -8   5     1324.52     1297.36     50.55 o 
   3  -8   5       69.03       71.67      5.58 o 
   4  -8   5       20.23       13.30      5.08 o 
   5  -8   5        6.04        2.92     10.68 o 
  -5  -7   5       15.16        5.87      4.65 o 
  -4  -7   5      214.99      199.64     11.09 o 
  -3  -7   5      605.45      553.33     18.86 o 
  -2  -7   5      753.67      678.54     20.96 o 
  -1  -7   5       52.04       52.93      4.87 o 
   0  -7   5        0.01        1.60      8.84 o 
   1  -7   5        0.80       -0.32      5.79 o 
   2  -7   5      236.77      202.59      7.53 o 
   3  -7   5      266.95      258.78      9.62 o 
   4  -7   5       69.18       62.88      7.39 o 
   5  -7   5      245.86      223.75     12.54 o 
   6  -7   5        0.94        2.05      8.59 o 
  -5  -6   5       53.66       53.39      9.54 o 
  -4  -6   5       75.96       85.92      8.00 o 
  -3  -6   5       34.78       42.36      9.75 o 
  -2  -6   5     1194.29     1065.18     30.77 o 
  -1  -6   5      447.60      444.15     12.70 o 
   0  -6   5       33.47       39.92      7.34 o 
   1  -6   5       88.99       87.33      8.47 o 
   2  -6   5       65.01       65.26      4.81 o 
   3  -6   5      140.67      143.57      7.24 o 
   4  -6   5      120.78      117.67     36.12 o 
   5  -6   5      217.51      241.37     14.86 o 
   6  -6   5        0.09        8.32      8.83 o 
  -5  -5   5        1.71        1.25      5.98 o 
  -4  -5   5       46.95       48.43      6.65 o 
  -3  -5   5      821.06      688.73     19.27 o 
  -2  -5   5       42.67       65.68      5.14 o 
  -1  -5   5     1679.99     1734.43     50.11 o 
   0  -5   5     1418.89     1756.95     79.15 o 
   1  -5   5      300.10      308.09     12.29 o 
   2  -5   5       45.46       45.26      3.90 o 
   3  -5   5        6.13       -0.96      4.05 o 
   4  -5   5        0.01        4.95     15.47 o 
   5  -5   5      209.63      289.72     16.31 o 
   6  -5   5      305.78      285.53     25.78 o 
  -6  -4   5       58.18       59.55     18.13 o 
  -5  -4   5       87.91       93.58     10.89 o 
  -4  -4   5       89.66       79.66      6.13 o 
  -3  -4   5        0.02        1.19      2.09 o 
  -2  -4   5      661.02      577.12     17.96 o 
  -1  -4   5      345.86      374.07     23.04 o 
   0  -4   5      117.68      152.63     10.09 o 
   1  -4   5      972.71      913.92     22.87 o 
   2  -4   5     6741.38     6513.65    173.86 o 
   3  -4   5      102.08      100.55      7.97 o 
   4  -4   5      169.87      155.04     11.13 o 
   5  -4   5      137.49      223.80     14.34 o 
   6  -4   5       13.88        9.23     10.87 o 
  -6  -3   5       71.41       98.65     19.48 o 
  -5  -3   5       50.76       58.98      9.39 o 
  -4  -3   5     1465.67     1323.04     39.07 o 
  -3  -3   5        3.07        1.49      3.27 o 
  -2  -3   5       36.56       44.79      4.89 o 
  -1  -3   5     1372.39     1744.28     63.37 o 
   0  -3   5      257.62      275.08     13.21 o 
   1  -3   5        1.38       -2.04      2.06 o 
   2  -3   5        5.64       -0.64      2.96 o 
   3  -3   5      242.21      223.98     11.58 o 
   5  -3   5      142.97      151.12     12.58 o 
   6  -3   5       82.25      107.84     12.76 o 
  -6  -2   5       49.44       66.15     11.45 o 
  -5  -2   5      243.70      222.25     14.93 o 
  -4  -2   5        7.31       -5.49      5.76 o 
  -3  -2   5       77.58       64.10      5.69 o 
  -2  -2   5       11.63        5.00      4.52 o 
  -1  -2   5      345.30      420.67     17.72 o 
   0  -2   5        3.11        1.56      3.98 o 
   1  -2   5      866.82      802.15     28.17 o 
   2  -2   5     2603.40     2423.62     79.29 o 
   3  -2   5        0.04       -0.86      4.48 o 
   4  -2   5      862.39      787.94     30.33 o 
   5  -2   5       10.30       53.23     12.61 o 
   6  -2   5        0.06        4.88      8.49 o 
  -6  -1   5       15.33       32.45     10.03 o 
  -5  -1   5      100.80       83.89     11.37 o 
  -4  -1   5     1383.71     1243.29     37.44 o 
  -3  -1   5     1096.12      941.15     28.82 o 
  -2  -1   5      678.71      665.75     26.19 o 
  -1  -1   5       28.97       52.30      5.56 o 
   0  -1   5     1261.34     1419.92     49.88 o 
   1  -1   5        2.31       -0.67      3.89 o 
   2  -1   5       36.88       41.85      3.77 o 
   3  -1   5      471.14      428.86     18.65 o 
   4  -1   5       10.52       24.44      6.40 o 
   5  -1   5      146.37      188.51     14.10 o 
   6  -1   5       25.70       25.11      9.61 o 
  -6   0   5       54.75       78.37     15.07 o 
  -5   0   5       19.51        8.53      8.32 o 
  -4   0   5      137.36      131.81      7.53 o 
  -3   0   5      235.09      192.11     22.01 o 
  -2   0   5        2.40        7.59      3.60 o 
  -1   0   5     2882.38     5525.31    155.41 o 
   0   0   5      248.95      240.77      8.86 o 
   1   0   5      285.98      242.26     10.53 o 
   2   0   5        0.20        0.16      2.32 o 
   3   0   5        0.62        0.06      4.65 o 
   4   0   5      359.74      347.67     16.90 o 
   5   0   5       14.21        9.75      7.65 o 
   6   0   5       25.06       11.16      9.43 o 
  -6   1   5       16.51       40.79     16.29 o 
  -5   1   5        1.60        7.20     11.25 o 
  -4   1   5       36.95       27.55      7.08 o 
  -3   1   5       25.56       20.55      5.91 o 
  -2   1   5      112.83      229.87     12.63 o 
  -1   1   5      247.35      357.41     22.61 o 
   0   1   5     2911.06     2938.69    103.03 o 
   1   1   5      590.72      570.79     17.49 o 
   2   1   5       37.31       18.33      4.48 o 
   3   1   5        1.01       -0.74     11.73 o 
   4   1   5      102.88      104.92     12.88 o 
   5   1   5       95.20      101.82     12.52 o 
   6   1   5       34.17       33.79     17.58 o 
  -6   2   5       36.87       59.63     17.82 o 
  -5   2   5      272.85      269.62     16.43 o 
  -4   2   5      486.03      451.22     42.96 o 
  -3   2   5       25.41       27.89      6.44 o 
  -2   2   5        3.75       -1.76      8.21 o 
  -1   2   5        1.89       -4.82      4.18 o 
   0   2   5      828.47      827.62     31.36 o 
   1   2   5      421.70      340.33     11.61 o 
   2   2   5      122.83       92.88      4.55 o 
   3   2   5      301.51      287.83     14.23 o 
   4   2   5      126.69      144.03     11.59 o 
   5   2   5       64.20       50.89      9.61 o 
   6   2   5       45.08       61.76     21.82 o 
  -6   3   5       13.00       28.25     15.93 o 
  -5   3   5        4.85       -0.74      5.86 o 
  -4   3   5      619.04      555.87     25.03 o 
  -3   3   5      309.37      309.42     16.56 o 
  -2   3   5      125.93      132.45     14.12 o 
  -1   3   5      153.02      145.55     16.56 o 
   0   3   5      274.99      267.49     12.98 o 
   1   3   5      290.95      308.16     11.07 o 
   2   3   5      337.41      277.80     10.06 o 
   3   3   5      136.25      143.96     10.28 o 
   4   3   5        0.10       -7.65      6.26 o 
   5   3   5      124.56      141.11     13.04 o 
  -6   4   5        8.80       -5.09     15.21 o 
  -5   4   5       12.16       -3.86      6.78 o 
  -4   4   5      325.44      321.31     17.90 o 
  -3   4   5      439.02      367.94     18.85 o 
  -2   4   5      462.48      479.10     23.68 o 
  -1   4   5       26.65       17.43      5.56 o 
   0   4   5        2.38       -3.12      3.13 o 
   1   4   5       92.65      102.10      6.24 o 
   2   4   5      100.47      100.83      6.12 o 
   3   4   5       24.86       26.75      8.95 o 
   4   4   5      649.14      612.41     25.85 o 
   5   4   5      102.42      108.40     12.22 o 
  -6   5   5       91.11      104.78     21.96 o 
  -5   5   5       21.18       25.32     10.78 o 
  -4   5   5        0.03       -9.34      6.41 o 
  -3   5   5      210.07      198.47     13.85 o 
  -2   5   5      477.54      453.71     21.26 o 
  -1   5   5     1237.74     1110.02     33.72 o 
   0   5   5      717.88      621.13     29.15 o 
   1   5   5       17.98       11.48      3.95 o 
   2   5   5       62.96       67.22      5.50 o 
   3   5   5        3.34        9.89      8.25 o 
   4   5   5      104.17       97.70     10.85 o 
   5   5   5       17.77        5.83      8.66 o 
  -5   6   5      206.33      179.47     22.60 o 
  -4   6   5       24.42       25.70      8.55 o 
  -3   6   5       43.75       42.30      8.79 o 
  -2   6   5      526.15      486.74     22.77 o 
  -1   6   5       39.32       39.94      5.11 o 
   0   6   5      173.10      179.56      9.21 o 
   1   6   5       14.35       23.64      4.34 o 
   2   6   5      554.46      524.84     26.63 o 
   3   6   5       11.58       15.97      9.33 o 
   4   6   5        3.99        0.60      9.59 o 
   5   6   5        4.55       -6.26     16.79 o 
  -5   7   5       11.53       -0.26      8.63 o 
  -4   7   5      521.73      496.83     35.87 o 
  -3   7   5       23.85       26.80      8.16 o 
  -2   7   5        0.51       -4.84      6.09 o 
  -1   7   5      198.18      182.77     13.29 o 
   0   7   5      101.23      113.35      7.79 o 
   1   7   5      215.31      188.08      8.73 o 
   2   7   5      569.20      602.95     34.80 o 
   3   7   5      131.85      165.98     17.18 o 
   4   7   5      136.50      135.08     17.63 o 
  -5   8   5      424.20      359.30     22.34 o 
  -4   8   5      268.57      221.73     17.10 o 
  -3   8   5      129.95      124.38     12.99 o 
  -2   8   5        0.81       -9.53      6.35 o 
  -1   8   5        0.08        2.43      6.64 o 
   0   8   5      304.95      282.52     12.17 o 
   1   8   5        0.77       -4.28      4.08 o 
   2   8   5       46.81       53.40     10.48 o 
   3   8   5        8.09       18.99      8.32 o 
   4   8   5      131.67      155.05     18.92 o 
  -4   9   5       13.05       23.73     10.42 o 
  -3   9   5      143.80      164.14     21.60 o 
  -2   9   5      214.06      231.81     16.40 o 
  -1   9   5      703.74      697.75     42.23 o 
   0   9   5      111.43      134.38      9.56 o 
   1   9   5       88.83       86.55      6.97 o 
   2   9   5        0.14       -1.95      7.37 o 
   3   9   5        0.52        0.17      8.07 o 
  -4  10   5        9.04       20.57     10.35 o 
  -3  10   5       35.05       20.47     16.55 o 
  -2  10   5      148.63      150.41     14.38 o 
  -1  10   5       10.20       11.08      8.45 o 
   0  10   5      154.15      177.10     11.36 o 
   1  10   5      177.88      167.62     13.27 o 
   2  10   5       10.28        8.59      7.87 o 
   3  10   5       15.11        8.05      9.10 o 
  -3  11   5       23.74       13.45     11.11 o 
  -2  11   5        9.51       -0.10      9.33 o 
  -1  11   5      297.11      312.12     20.21 o 
   0  11   5        0.91       -8.95      5.97 o 
   1  11   5       46.67       53.53      9.64 o 
   2  11   5      108.26       95.53     15.75 o 
  -2  12   5        3.77       -6.71      8.84 o 
  -1  12   5        9.36        6.70      9.46 o 
   0  12   5       18.98       22.89     15.32 o 
   0 -15   6      514.09      524.29     39.48 o 
   1 -15   6       76.03      105.12     16.36 o 
   2 -15   6       24.82       27.62     12.30 o 
  -2 -14   6        0.67        5.19     15.49 o 
  -1 -14   6       80.44       81.80     19.44 o 
   0 -14   6        6.19       -9.04     16.93 o 
   1 -14   6      319.13      345.86     23.57 o 
   2 -14   6       54.57       62.10     13.13 o 
   3 -14   6      237.35      231.04     19.27 o 
  -2 -13   6        1.89       17.50     14.83 o 
  -1 -13   6        1.51        1.06     12.87 o 
   0 -13   6        0.25       -3.54     11.36 o 
   1 -13   6        0.80       -6.14      9.77 o 
   2 -13   6      350.46      336.67     22.85 o 
   3 -13   6       16.50       16.29     10.12 o 
   4 -13   6        1.89       21.33     10.30 o 
  -3 -12   6       29.15       34.98     16.03 o 
  -2 -12   6      233.46      238.34     26.16 o 
  -1 -12   6        4.55      -13.84     11.64 o 
   0 -12   6      441.61      484.03     28.53 o 
   1 -12   6      194.79      206.01     24.72 o 
   2 -12   6        9.97       17.22      9.79 o 
   3 -12   6      250.27      238.43     17.28 o 
   4 -12   6      204.32      182.86     16.54 o 
  -4 -11   6       13.93       -4.61     14.68 o 
  -3 -11   6       26.75       16.49     14.52 o 
  -2 -11   6        0.02       -9.40     12.48 o 
  -1 -11   6      342.17      361.80     28.92 o 
   0 -11   6      791.53      814.99     36.82 o 
   1 -11   6       24.23       31.77     21.91 o 
   2 -11   6        6.38        4.75      8.22 o 
   3 -11   6        0.08        2.16      8.36 o 
   4 -11   6       15.38       22.21      9.75 o 
   5 -11   6       82.91       67.11     19.52 o 
  -4 -10   6       26.95       52.26     16.66 o 
  -3 -10   6        2.67       18.47     13.32 o 
  -2 -10   6      311.75      310.13     26.33 o 
  -1 -10   6      134.94      130.91     14.19 o 
   0 -10   6      794.60      795.82     35.57 o 
   1 -10   6       28.51       25.63     10.21 o 
   2 -10   6       18.13       11.13      8.25 o 
   3 -10   6       37.37       34.02      9.15 o 
   4 -10   6        1.77       12.70      9.03 o 
   5 -10   6        8.74       38.62     18.66 o 
  -4  -9   6      199.87      183.26     22.46 o 
  -3  -9   6       31.57       14.50     13.71 o 
  -2  -9   6      253.70      235.20     22.46 o 
  -1  -9   6      264.35      287.01     19.16 o 
   0  -9   6       33.97       23.70      9.41 o 
   1  -9   6      226.85      204.19     15.38 o 
   2  -9   6      404.39      379.46     34.43 o 
   3  -9   6      160.91      150.59     19.35 o 
   4  -9   6        1.60        6.71      8.63 o 
   5  -9   6       13.34       14.65     16.08 o 
  -5  -8   6      364.12      326.81     30.62 o 
  -4  -8   6       71.75       69.84     16.03 o 
  -3  -8   6      108.76      103.24      9.63 o 
  -2  -8   6       30.45       27.02     12.07 o 
  -1  -8   6      119.95      123.30     12.74 o 
   0  -8   6        7.45       11.63     15.65 o 
   1  -8   6       65.35       68.24      9.40 o 
   2  -8   6      146.05      138.34     12.01 o 
   3  -8   6      238.59      206.34     14.69 o 
   4  -8   6      171.13      153.70     10.67 o 
   5  -8   6        2.09        6.64     15.32 o 
  -5  -7   6      131.16      143.64     10.81 o 
  -4  -7   6      227.59      229.23     11.80 o 
  -3  -7   6        5.35        1.84      4.49 o 
  -2  -7   6       55.65       50.57      6.89 o 
  -1  -7   6      197.87      212.69     32.08 o 
   0  -7   6      226.61      214.60     14.44 o 
   1  -7   6        0.54       -1.71      8.75 o 
   2  -7   6      223.18      210.95      7.67 o 
   3  -7   6       66.78       60.64      5.50 o 
   4  -7   6       16.45       18.50      6.08 o 
   5  -7   6      227.21      225.18     12.47 o 
   6  -7   6        0.19       65.00     35.86 o 
  -5  -6   6        1.43      -10.98      9.89 o 
  -4  -6   6        1.74       -5.41      5.02 o 
  -3  -6   6       74.67       73.70      5.63 o 
  -2  -6   6      524.55      433.27     17.11 o 
  -1  -6   6        1.89        1.33      3.03 o 
   0  -6   6      502.55      638.12     27.35 o 
   1  -6   6      525.88      533.69     23.45 o 
   2  -6   6     1097.12     1092.08     27.87 o 
   3  -6   6        1.13        5.79      3.98 o 
   4  -6   6      310.29      287.97     14.70 o 
   5  -6   6       28.11       32.66      8.56 o 
   6  -6   6       57.21       63.16     11.48 o 
  -5  -5   6       17.48        8.57      6.42 o 
  -4  -5   6       87.33       83.99     10.99 o 
  -3  -5   6      182.18      172.98      8.07 o 
  -2  -5   6        1.52        1.06      4.23 o 
  -1  -5   6      471.25      546.50     24.13 o 
   0  -5   6      281.15      276.94     14.96 o 
   1  -5   6       71.63       75.26      6.98 o 
   2  -5   6     2557.17     2423.60     59.03 o 
   3  -5   6       45.50       47.97      5.50 o 
   4  -5   6      104.91      109.24      9.61 o 
   5  -5   6       12.30       22.05      8.38 o 
   6  -5   6        0.03      -12.06      8.80 o 
  -6  -4   6      173.18      201.88     20.20 o 
  -5  -4   6      135.82      155.50     13.51 o 
  -4  -4   6       32.26       25.55      4.80 o 
  -3  -4   6       57.75       48.25      7.25 o 
  -2  -4   6      307.82      297.07     15.42 o 
   0  -4   6      308.74      357.86     21.94 o 
   1  -4   6     1069.09     1063.54     31.34 o 
   2  -4   6      337.04      336.09     11.74 o 
   3  -4   6      699.72      694.08     25.93 o 
   4  -4   6       57.17       74.70      8.62 o 
   5  -4   6       11.71       76.93     18.10 o 
   6  -4   6       34.13       33.01     12.04 o 
  -6  -3   6       26.38       39.97     10.44 o 
  -5  -3   6      131.44      148.30     14.06 o 
  -4  -3   6        6.16       10.28      4.57 o 
  -3  -3   6      289.97      243.11     10.19 o 
  -2  -3   6      105.69       83.51      7.89 o 
  -1  -3   6        4.38        4.48      4.03 o 
   1  -3   6      538.93      520.02     16.54 o 
   2  -3   6     7257.38     6618.05    176.74 o 
   3  -3   6       35.28       34.70      8.63 o 
   5  -3   6      121.24      182.14     13.44 o 
   6  -3   6       24.26       23.73      9.65 o 
  -6  -2   6       47.35       57.94     11.26 o 
  -5  -2   6       57.63       50.93     11.70 o 
  -4  -2   6      169.49      163.22      9.92 o 
  -3  -2   6      329.31      227.26     13.30 o 
  -2  -2   6     3553.20     4102.16    418.16 o 
  -1  -2   6        2.71       -1.10      3.56 o 
   0  -2   6      478.09      512.85     17.04 o 
   1  -2   6        8.11        4.11      3.25 o 
   2  -2   6      169.99      159.33      8.78 o 
   3  -2   6       14.27       18.54     10.14 o 
   4  -2   6      749.03      756.61     29.46 o 
   5  -2   6       72.56       82.93     10.48 o 
   6  -2   6       80.61       99.25     12.44 o 
  -6  -1   6       25.46       26.96     15.65 o 
  -5  -1   6       18.53       13.67      8.70 o 
  -4  -1   6      336.05      286.61     15.86 o 
  -3  -1   6      374.30      338.46     16.69 o 
  -2  -1   6     1686.19     2520.91     83.72 o 
  -1  -1   6      933.10     1742.19     70.47 o 
   0  -1   6       19.13       19.85      3.44 o 
   1  -1   6      229.51      265.89     11.48 o 
   2  -1   6      109.44       99.20      5.42 o 
   3  -1   6       26.38       18.35      5.54 o 
   4  -1   6      108.14      124.65     10.48 o 
   5  -1   6       17.68       22.45      8.41 o 
   6  -1   6        1.27        1.82      8.91 o 
  -6   0   6      246.06      276.27     26.98 o 
  -5   0   6      274.06      261.27     23.53 o 
  -4   0   6       85.25       65.11      8.94 o 
  -3   0   6       16.42       14.23      6.01 o 
  -2   0   6      109.50      124.95     12.69 o 
  -1   0   6      814.45     1376.20     85.54 o 
   0   0   6      296.94      275.83     12.98 o 
   1   0   6     1314.27     1234.38     42.95 o 
   2   0   6      210.03      232.31      8.94 o 
   3   0   6        2.26       -0.84      4.77 o 
   4   0   6       35.18       54.16      8.15 o 
   5   0   6        7.98        4.15      7.67 o 
   6   0   6      231.08      252.76     25.53 o 
  -6   1   6        9.66       -1.79     13.99 o 
  -5   1   6      256.10      256.45     23.66 o 
  -4   1   6        6.22        5.19      6.16 o 
  -3   1   6       60.32       65.92      8.05 o 
  -2   1   6       38.90       64.59      7.47 o 
  -1   1   6        2.67       -0.97      4.54 o 
   0   1   6      130.65      134.78      9.06 o 
   1   1   6      194.29      178.58      7.62 o 
   2   1   6     1590.85     1383.29     39.17 o 
   3   1   6      373.52      334.94     15.72 o 
   4   1   6       11.05       13.79      6.83 o 
   5   1   6       15.17       13.67     25.26 o 
  -6   2   6      154.62      209.34     26.03 o 
  -5   2   6       52.77       46.44      7.84 o 
  -4   2   6      496.72      434.67     20.78 o 
  -3   2   6     2631.96     2532.46     91.60 o 
  -2   2   6       61.89       76.37     12.49 o 
  -1   2   6       92.65      102.07     10.01 o 
   0   2   6       45.12       49.65      6.15 o 
   1   2   6       71.45       83.19      6.65 o 
   2   2   6        5.05        1.28      2.78 o 
   3   2   6       27.79       32.59      6.44 o 
   4   2   6      168.34      181.06     12.68 o 
   5   2   6       38.41       21.85      8.94 o 
  -6   3   6        3.39      -12.89     14.09 o 
  -5   3   6       25.28       18.33      8.12 o 
  -4   3   6      604.19      526.12     24.56 o 
  -3   3   6      226.85      270.63     45.19 o 
  -2   3   6      199.37      253.71     37.74 o 
  -1   3   6     2599.66     2561.64    143.60 o 
   0   3   6      574.56      595.28     24.30 o 
   1   3   6        0.02        1.28      3.09 o 
   2   3   6       62.63       51.33      6.38 o 
   3   3   6      271.01      258.31     13.97 o 
   4   3   6      502.09      454.97     21.21 o 
   5   3   6       95.72      118.21     12.76 o 
  -6   4   6       63.68       52.06     19.93 o 
  -5   4   6       90.14       93.06     13.76 o 
  -4   4   6      133.67      116.21     12.02 o 
  -3   4   6      718.51      733.59     31.28 o 
  -2   4   6      119.75      147.48     11.37 o 
  -1   4   6      172.90      201.43     12.69 o 
   0   4   6      391.15      375.30     14.86 o 
   1   4   6      905.41      847.90     26.04 o 
   2   4   6        0.53        4.20      3.37 o 
   3   4   6        7.91        9.03      7.95 o 
   4   4   6       84.63       90.03     10.75 o 
   5   4   6        1.25      -10.37      7.58 o 
  -5   5   6      158.89      170.47     23.31 o 
  -4   5   6        2.18       -0.92      7.05 o 
  -3   5   6       62.70       54.76     12.55 o 
  -2   5   6       77.81       67.37     13.34 o 
  -1   5   6     1308.75     1279.91     48.89 o 
   0   5   6      109.97       99.10      6.72 o 
   1   5   6     1074.06     1005.08     30.75 o 
   2   5   6      124.11      123.68      7.59 o 
   3   5   6        1.27       -8.51      7.46 o 
   4   5   6       77.40       82.45     14.09 o 
   5   5   6        7.29      -12.63     18.39 o 
  -5   6   6       46.44       54.65     10.89 o 
  -4   6   6       42.90       32.55      9.37 o 
  -3   6   6      279.85      234.02     26.08 o 
  -2   6   6      143.18      151.66     12.34 o 
  -1   6   6        5.12        9.21      6.33 o 
   0   6   6      614.26      574.94     19.62 o 
   1   6   6      468.85      434.52     13.98 o 
   2   6   6      101.53      109.58     13.66 o 
   3   6   6      300.09      324.35     23.77 o 
   4   6   6       43.86       31.33     12.35 o 
  -5   7   6       53.02       49.99     13.18 o 
  -4   7   6     1035.69      903.43     39.30 o 
  -3   7   6        1.29        0.19      7.36 o 
  -2   7   6       35.27       26.24      8.21 o 
  -1   7   6       74.51       77.25     13.76 o 
   0   7   6       15.63       11.86      5.00 o 
   1   7   6      128.06      150.06      8.03 o 
   2   7   6      247.64      253.73     20.47 o 
   3   7   6       92.68       96.63     14.72 o 
   4   7   6      182.06      184.49     20.52 o 
  -5   8   6        0.86      -12.22      8.61 o 
  -4   8   6       37.36       16.05      9.71 o 
  -3   8   6      112.30      131.07     21.10 o 
  -2   8   6        4.59      -10.18      6.79 o 
  -1   8   6        0.02       -7.64      6.31 o 
   0   8   6       77.26       82.47      9.94 o 
   1   8   6       94.57       84.08      6.80 o 
   2   8   6        0.01       -8.79      6.81 o 
   3   8   6      106.93      103.21     16.26 o 
   4   8   6       48.03       80.55     15.82 o 
  -4   9   6       60.90       42.36     11.42 o 
  -3   9   6        0.08       -6.33      8.08 o 
  -2   9   6       57.92       56.89     10.65 o 
  -1   9   6      806.39      778.44     35.36 o 
   0   9   6        0.58       -8.19      5.46 o 
   1   9   6      124.89      132.95     12.63 o 
   2   9   6       74.83       51.93      9.86 o 
   3   9   6       11.79       19.75      9.48 o 
  -4  10   6       11.89       -2.14      9.95 o 
  -3  10   6       12.76        6.73     10.35 o 
  -2  10   6       43.23       42.81     10.46 o 
  -1  10   6       62.95       77.68     18.57 o 
   0  10   6      369.86      383.81     16.97 o 
   1  10   6      122.21      154.60     13.20 o 
   2  10   6       18.88       34.01     12.07 o 
  -3  11   6       11.35       -4.86     10.01 o 
  -2  11   6        1.11       -3.04      8.43 o 
  -1  11   6       69.16       74.94     12.17 o 
   0  11   6        2.44       -8.99      6.00 o 
   1  11   6       28.46       52.52     12.35 o 
   2  11   6      210.99      254.05     23.51 o 
  -2  12   6       83.58       66.18     14.49 o 
  -1  12   6       17.62       35.88     11.03 o 
   0  12   6       28.67       29.91     16.33 o 
   0 -15   7      219.64      243.61     22.31 o 
   1 -15   7       46.77       41.07     22.23 o 
   2 -15   7        5.86        9.40     12.02 o 
  -2 -14   7       24.31       39.01     17.15 o 
  -1 -14   7       37.09       44.35     16.64 o 
   0 -14   7       72.39       85.64     31.80 o 
   1 -14   7      182.92      192.01     18.73 o 
   2 -14   7       47.61       54.62     18.90 o 
   3 -14   7       11.71       11.91     14.26 o 
  -2 -13   7       36.92       33.17     16.66 o 
  -1 -13   7        0.65      -13.49     12.48 o 
   0 -13   7       85.44       88.18     23.88 o 
   1 -13   7       57.42       53.21     12.35 o 
   2 -13   7        6.55       11.81     10.16 o 
   3 -13   7      186.37      170.39     16.66 o 
   4 -13   7        0.85       -3.39      9.67 o 
  -3 -12   7      433.48      405.06     34.16 o 
  -2 -12   7       63.93       29.07     16.42 o 
  -1 -12   7       43.91       36.76     14.70 o 
   0 -12   7      426.09      426.14     25.09 o 
   1 -12   7        0.12       -3.79      9.36 o 
   2 -12   7        8.08       12.04      9.63 o 
   3 -12   7       56.97       55.26     11.34 o 
   4 -12   7      176.41      159.05     15.93 o 
  -4 -11   7        0.17       16.08     15.95 o 
  -3 -11   7        7.48       18.53     13.66 o 
  -2 -11   7       87.82       68.70     16.29 o 
  -1 -11   7      369.97      307.67     20.73 o 
   0 -11   7      468.25      521.92     27.45 o 
   1 -11   7      311.93      302.55     20.54 o 
   2 -11   7      267.08      232.98     16.96 o 
   3 -11   7       56.59       70.71     11.38 o 
   4 -11   7        7.76       11.45      9.76 o 
  -4 -10   7       33.77       44.46     17.28 o 
  -3 -10   7       46.26       22.67     14.09 o 
  -2 -10   7       34.80       39.48     14.61 o 
  -1 -10   7       94.08      100.73     13.25 o 
   0 -10   7     1543.84     1627.83     63.98 o 
   1 -10   7      141.13      144.06     14.06 o 
   2 -10   7       14.87       30.09     10.74 o 
   3 -10   7       17.98       11.66      8.62 o 
   4 -10   7       44.67       34.94     10.90 o 
   5 -10   7       26.39       30.39     18.45 o 
  -4  -9   7      253.05      232.12     25.32 o 
  -3  -9   7       51.59       53.38     15.02 o 
  -2  -9   7       26.90       23.38     12.13 o 
  -1  -9   7      256.45      256.67     18.68 o 
   0  -9   7      365.07      388.30     22.08 o 
   1  -9   7      120.39      156.26     13.63 o 
   2  -9   7      746.44      709.95     31.44 o 
   3  -9   7      603.67      516.32     25.02 o 
   4  -9   7      162.57      155.76     29.75 o 
   5  -9   7        1.36       14.93     16.46 o 
  -5  -8   7      122.88      106.67     19.50 o 
  -4  -8   7       87.75       57.09     15.82 o 
  -3  -8   7      748.89      609.65     40.08 o 
  -2  -8   7        5.59        0.41     10.56 o 
  -1  -8   7       16.10       15.61      8.91 o 
   0  -8   7      182.09      200.44     15.46 o 
   1  -8   7      167.16      172.72     13.62 o 
   2  -8   7       11.21       11.56      7.42 o 
   3  -8   7       67.05       74.78     10.57 o 
   4  -8   7      113.41      124.29     15.60 o 
   5  -8   7        8.02       20.82     16.64 o 
  -5  -7   7        5.17        1.86      6.44 o 
  -4  -7   7       61.71       52.35      6.94 o 
  -3  -7   7      190.54      144.01      7.54 o 
  -2  -7   7       10.42        9.87      5.02 o 
  -1  -7   7      788.97      796.24     34.12 o 
   0  -7   7        9.83       10.77      7.80 o 
   1  -7   7        0.33       -3.27      6.35 o 
   2  -7   7       53.67       58.50      7.08 o 
   3  -7   7        0.66       -6.06      4.04 o 
   4  -7   7      122.37      116.88     17.73 o 
   5  -7   7       56.47       63.73     11.90 o 
  -5  -6   7        2.21       -1.75      4.82 o 
  -4  -6   7       17.23        2.13      7.52 o 
  -3  -6   7        1.50       -5.32      3.79 o 
  -2  -6   7      180.97      139.00      9.81 o 
  -1  -6   7        1.92       -2.01      5.76 o 
   0  -6   7     1185.56     1477.66     56.13 o 
   1  -6   7      293.56      269.25     15.14 o 
   2  -6   7       16.10       12.85      3.41 o 
   3  -6   7       89.48       75.93      6.91 o 
   4  -6   7        9.20        6.36      6.45 o 
   5  -6   7        0.03       -6.74      6.96 o 
   6  -6   7      173.97      205.78     25.17 o 
  -5  -5   7      245.31      213.92     12.44 o 
  -4  -5   7      148.31      154.61      9.66 o 
  -3  -5   7        3.35       -3.88      3.74 o 
  -2  -5   7       69.07       68.05      6.12 o 
  -1  -5   7      511.85      605.84     26.05 o 
   0  -5   7       18.77       13.03      6.53 o 
   1  -5   7       85.70       79.13      5.33 o 
   2  -5   7       41.83       35.83      3.97 o 
   3  -5   7       55.28       53.70      7.64 o 
   4  -5   7       17.79       21.34      7.10 o 
   5  -5   7       23.18       10.75      7.87 o 
   6  -5   7        4.51       13.22      9.22 o 
  -5  -4   7      156.76      167.10     16.37 o 
  -4  -4   7       29.71       29.44      5.35 o 
  -3  -4   7     1342.75     1139.79     34.60 o 
  -2  -4   7       25.44       27.47     11.59 o 
  -1  -4   7      131.48      161.29     11.47 o 
   0  -4   7       56.76       72.89      8.46 o 
   1  -4   7      722.45      695.59     21.57 o 
   2  -4   7      147.77      130.10      7.59 o 
   3  -4   7      365.47      355.15     15.79 o 
   4  -4   7        0.04       -3.70      5.77 o 
   5  -4   7        5.34       72.15     13.86 o 
   6  -4   7        0.02       -7.79      8.53 o 
  -6  -3   7        0.27        7.61     12.39 o 
  -5  -3   7      213.68      158.12     20.84 o 
  -4  -3   7      122.45      109.78     17.75 o 
  -3  -3   7       67.11       61.87      8.02 o 
  -2  -3   7       12.65        7.17      9.70 o 
  -1  -3   7     1011.76     1511.06    115.08 o 
   0  -3   7       16.59        7.08      5.06 o 
   1  -3   7      300.29      265.34     10.07 o 
   2  -3   7      335.81      286.57     10.63 o 
   3  -3   7       99.39      115.43     18.32 o 
   4  -3   7        2.71       22.27     10.66 o 
   5  -3   7      234.55      260.20     15.80 o 
   6  -3   7       75.25      100.00     12.86 o 
  -6  -2   7       44.63       45.32     16.12 o 
  -5  -2   7        0.11      -13.60     10.41 o 
  -4  -2   7       21.41       23.53      6.03 o 
  -3  -2   7      187.91      186.28     23.68 o 
  -2  -2   7     1955.47     2995.97    105.10 o 
  -1  -2   7     3121.36     5564.00    268.41 o 
   0  -2   7      323.69      296.13     18.55 o 
   1  -2   7       30.39       33.89      3.90 o 
   2  -2   7        3.48       -3.69      3.03 o 
   3  -2   7       35.77       31.98      6.27 o 
   4  -2   7       54.81       72.09      8.96 o 
   5  -2   7       42.10       47.03      9.22 o 
   6  -2   7       87.67      127.30     13.88 o 
  -6  -1   7       60.27       75.49     18.47 o 
  -5  -1   7      116.12      128.12     18.77 o 
  -4  -1   7       12.06        6.70      8.75 o 
  -3  -1   7       30.32       37.87      5.93 o 
  -2  -1   7      466.72      846.79     26.54 o 
  -1  -1   7      774.28     1380.52     36.23 o 
   0  -1   7        9.48        9.86      3.33 o 
   1  -1   7       15.18       19.43      3.99 o 
   2  -1   7       67.47       59.50      4.72 o 
   3  -1   7        1.07        5.42      5.07 o 
   4  -1   7       21.47       33.09      7.56 o 
   5  -1   7       26.67       29.18      8.70 o 
   6  -1   7        3.08       -4.97      9.42 o 
  -6   0   7      332.53      339.20     30.15 o 
  -5   0   7       45.64       41.35     14.42 o 
  -4   0   7       18.53       15.61      6.98 o 
  -3   0   7        9.29        7.89      4.90 o 
  -2   0   7      343.64      573.78     18.96 o 
  -1   0   7      349.97      400.52     17.90 o 
   0   0   7      536.29      519.32     17.34 o 
   1   0   7      794.48      668.29     24.96 o 
   2   0   7      844.77      761.60     28.17 o 
   3   0   7      470.05      433.26     18.66 o 
   4   0   7      128.93      131.54     11.16 o 
   5   0   7       57.58       65.68     12.74 o 
  -6   1   7        0.70       33.90     16.81 o 
  -5   1   7      180.71      180.44     11.86 o 
  -4   1   7        5.07        1.95      8.70 o 
  -3   1   7      139.06      129.57     10.94 o 
  -2   1   7      143.48      200.18     12.67 o 
  -1   1   7      131.99      154.03     10.40 o 
   0   1   7      185.20      163.32     10.06 o 
   1   1   7        0.06       -2.49      3.07 o 
   2   1   7      562.69      495.22     19.61 o 
   3   1   7        0.19        3.39      5.47 o 
   4   1   7       93.14      118.16     11.02 o 
   5   1   7      205.77      204.90     15.56 o 
  -6   2   7       10.29        2.87     15.19 o 
  -5   2   7       73.96       62.58     10.35 o 
  -4   2   7       27.06       19.69      7.61 o 
  -3   2   7      123.14      136.74     14.44 o 
  -2   2   7      238.12      326.59     60.00 o 
  -1   2   7      948.16      868.26     34.08 o 
   0   2   7      372.19      362.14     18.91 o 
   1   2   7        5.34        7.81      3.48 o 
   2   2   7       86.36       94.15      5.77 o 
   3   2   7      289.31      265.00     14.28 o 
   4   2   7      205.04      188.02     13.46 o 
   5   2   7        0.51       -9.68      8.06 o 
  -5   3   7        1.93       -8.81      6.84 o 
  -4   3   7      107.50       75.41     10.57 o 
  -3   3   7       79.23       84.14     10.04 o 
  -2   3   7      770.68      672.58     40.56 o 
  -1   3   7      392.55      409.58     19.63 o 
   0   3   7        1.94       -6.21      4.54 o 
   1   3   7      137.40      133.26      7.53 o 
   2   3   7        9.31       15.07      3.76 o 
   3   3   7        2.30       -1.83      7.59 o 
   4   3   7      199.20      189.57     14.03 o 
   5   3   7       98.14      116.45     13.08 o 
  -5   4   7        2.06       -7.85      8.64 o 
  -4   4   7        0.75       -1.44      7.20 o 
  -3   4   7        0.45       -8.91      6.91 o 
  -2   4   7        8.40       -7.83      6.08 o 
  -1   4   7      240.21      232.99     14.15 o 
   0   4   7      672.49      585.09     24.85 o 
   1   4   7      320.85      289.86     11.79 o 
   2   4   7      547.85      509.93     17.31 o 
   3   4   7        8.53        9.40      8.71 o 
   4   4   7        5.38        3.86     10.39 o 
   5   4   7       19.28       10.84     18.81 o 
  -5   5   7      189.69      162.45     15.23 o 
  -4   5   7      172.08      179.02     16.48 o 
  -3   5   7       27.76       16.91      8.00 o 
  -2   5   7      230.80      215.47     14.56 o 
  -1   5   7      691.63      683.11     29.23 o 
   0   5   7      256.54      221.89     10.42 o 
   1   5   7      775.65      750.76     24.23 o 
   2   5   7        0.10        7.39      8.45 o 
   3   5   7       14.25       -4.48      8.86 o 
   4   5   7        7.54       18.79     11.44 o 
  -5   6   7       10.36        4.96     11.70 o 
  -4   6   7        4.73       -8.76      8.35 o 
  -3   6   7      921.10      829.09     35.82 o 
  -2   6   7      240.39      209.52     14.71 o 
  -1   6   7      189.02      177.13     13.25 o 
   0   6   7       75.15       71.37      8.79 o 
   1   6   7      114.12      107.73      7.92 o 
   2   6   7       85.36       76.80     12.87 o 
   3   6   7       54.37       40.17     11.38 o 
   4   6   7        3.76       -6.90     10.60 o 
  -5   7   7        5.77       -4.22      9.39 o 
  -4   7   7      216.75      195.93     16.79 o 
  -3   7   7      209.51      179.79     15.19 o 
  -2   7   7      489.35      412.71     21.86 o 
  -1   7   7       15.14       15.96      7.44 o 
   0   7   7       50.22       53.46     13.71 o 
   1   7   7      167.38      168.87      8.76 o 
   2   7   7        2.14      -12.90      8.60 o 
   3   7   7       46.17       25.47     11.18 o 
   4   7   7       64.26       75.86     15.65 o 
  -4   8   7       21.70       23.94     10.01 o 
  -3   8   7      172.98      119.55     13.70 o 
  -2   8   7      254.11      229.77     16.40 o 
  -1   8   7      471.15      447.69     23.01 o 
   0   8   7      479.55      490.79     19.04 o 
   1   8   7       75.64       80.98      8.07 o 
   2   8   7       31.02        7.84      8.92 o 
   3   8   7        0.16      -15.16     13.71 o 
  -4   9   7        2.26       -7.37      9.27 o 
  -3   9   7        0.22       -0.44      8.51 o 
  -2   9   7       63.74       45.44     10.65 o 
  -1   9   7       20.56       21.08      8.97 o 
   0   9   7        2.96        0.47      5.94 o 
   1   9   7      177.11      215.46     14.90 o 
   2   9   7      149.66      173.18     18.99 o 
   3   9   7       11.12       -3.75     19.91 o 
  -3  10   7       50.79       46.08     12.04 o 
  -2  10   7       38.19       23.50      9.61 o 
  -1  10   7        3.65        2.88     13.29 o 
   0  10   7      120.95      147.02     11.17 o 
   1  10   7       52.66       67.71     14.05 o 
   2  10   7       29.17       34.89     13.06 o 
  -2  11   7       35.49       43.88     11.95 o 
  -1  11   7       55.41       52.58     11.66 o 
   0  11   7        1.04       -9.79      6.62 o 
   1  11   7      180.34      177.44     19.61 o 
   0 -15   8        0.50        5.75     12.76 o 
   1 -15   8       17.39       13.55     12.97 o 
   2 -15   8      194.44      156.60     17.96 o 
  -2 -14   8        2.43       17.02     15.99 o 
  -1 -14   8        2.43       12.82     14.93 o 
   0 -14   8        8.09      -10.69     28.72 o 
   1 -14   8       50.21       49.62     13.49 o 
   2 -14   8       17.10       11.13     10.95 o 
   3 -14   8       85.95       78.58     13.99 o 
  -2 -13   8      229.28      249.51     27.95 o 
  -1 -13   8      104.18       72.32     17.95 o 
   0 -13   8        0.02       -9.34     13.16 o 
   1 -13   8        1.67       10.48     11.10 o 
   2 -13   8        3.73        3.06     10.14 o 
   3 -13   8       86.66       80.35     24.46 o 
  -3 -12   8       43.05       68.29     19.74 o 
  -2 -12   8        0.36       -3.90     13.49 o 
  -1 -12   8       54.92       49.87     16.12 o 
   0 -12   8       45.72       65.67     13.36 o 
   1 -12   8      499.51      421.95     26.68 o 
   2 -12   8       62.44       49.07     11.55 o 
   3 -12   8        0.49       -1.40      9.19 o 
   4 -12   8       25.10       26.50     10.63 o 
  -3 -11   8        9.53        4.55     13.94 o 
  -2 -11   8        1.38        5.69     13.27 o 
  -1 -11   8      102.14       87.71     14.12 o 
   0 -11   8       17.33       19.38     10.81 o 
   1 -11   8      554.38      502.59     26.37 o 
   2 -11   8       82.79       76.01     13.07 o 
   3 -11   8        3.36       18.15      9.25 o 
   4 -11   8        0.29       12.56      9.24 o 
  -4 -10   8       39.23       35.60     17.05 o 
  -3 -10   8      161.92      160.12     21.23 o 
  -2 -10   8       29.18       16.10     13.56 o 
  -1 -10   8       68.53       67.63     16.18 o 
   0 -10   8      650.98      640.93     30.76 o 
   1 -10   8        2.66       -8.54     13.33 o 
   2 -10   8      319.57      275.11     19.91 o 
   3 -10   8      409.53      348.04     23.03 o 
   4 -10   8       73.37       58.39     16.44 o 
   5 -10   8       23.85       17.74     18.62 o 
  -4  -9   8      339.60      344.63     30.86 o 
  -3  -9   8       29.76       17.24     13.81 o 
  -2  -9   8      548.33      549.72     38.08 o 
  -1  -9   8      805.60      755.24     34.37 o 
   0  -9   8       70.04       73.93     11.82 o 
   1  -9   8      106.21      117.18     17.89 o 
   2  -9   8      211.49      201.97     14.74 o 
   3  -9   8      105.29      111.03     12.44 o 
   4  -9   8      206.34      201.34     16.57 o 
   5  -9   8       34.88       57.00     19.76 o 
  -5  -8   8       15.81       19.27     15.04 o 
  -4  -8   8       72.58       98.03     18.77 o 
  -3  -8   8      340.93      291.84     18.11 o 
  -2  -8   8      100.59       76.52     15.45 o 
  -1  -8   8       47.19       47.80     10.88 o 
   0  -8   8        8.67        2.04      8.18 o 
   1  -8   8       36.90       38.83      8.91 o 
   2  -8   8      110.26       79.16     10.62 o 
   3  -8   8        5.57        9.91      8.21 o 
   4  -8   8       21.31       20.17     15.47 o 
   5  -8   8       13.08       22.28     17.52 o 
  -5  -7   8       32.22       53.42     16.10 o 
  -4  -7   8        2.97       -7.17      5.16 o 
  -3  -7   8       88.70       71.86     12.20 o 
  -2  -7   8     1051.61      937.62     35.32 o 
  -1  -7   8      291.69      305.12     18.73 o 
   0  -7   8      369.91      425.60     21.98 o 
   1  -7   8      328.62      318.89     17.69 o 
   2  -7   8       27.90       25.78      4.88 o 
   3  -7   8       45.51       61.20      5.75 o 
   4  -7   8       34.16       45.75      7.14 o 
   5  -7   8       12.20        6.56      9.81 o 
  -5  -6   8       19.41        3.80      4.70 o 
  -4  -6   8      104.02       95.52      8.96 o 
  -3  -6   8       62.13       44.86      7.64 o 
  -2  -6   8        1.22       -1.64      4.65 o 
  -1  -6   8      291.30      331.20     18.61 o 
   0  -6   8     2148.64     3028.30    113.58 o 
   1  -6   8       23.05       15.07      3.52 o 
   2  -6   8      182.20      155.75      8.46 o 
   3  -6   8     1867.64     1632.91     41.49 o 
   4  -6   8      100.95      118.72     14.46 o 
   5  -6   8        0.17       -4.13      7.57 o 
  -5  -5   8      136.06      142.27     17.99 o 
  -4  -5   8      105.86      105.40      8.30 o 
  -3  -5   8     1060.61      889.18     28.40 o 
  -2  -5   8        5.69        5.64      6.80 o 
  -1  -5   8       21.21        6.66      6.13 o 
   0  -5   8      162.13      180.70     12.54 o 
   1  -5   8       60.54       51.26      4.80 o 
   2  -5   8      344.83      330.70     12.85 o 
   3  -5   8     1780.20     1677.46     56.96 o 
   4  -5   8      248.17      222.62     13.49 o 
   5  -5   8       43.38       53.90      9.72 o 
  -5  -4   8       50.21       32.00     13.77 o 
  -4  -4   8      698.29      581.56     20.94 o 
  -3  -4   8     1034.80      895.06     35.78 o 
  -2  -4   8       21.35       18.75      6.68 o 
  -1  -4   8        4.32       17.14      5.33 o 
   0  -4   8       15.94       14.24      6.42 o 
   1  -4   8       14.06       13.19      3.69 o 
   2  -4   8      275.20      263.32     12.72 o 
   3  -4   8     1346.41     1328.70     46.28 o 
   4  -4   8        0.03       90.18     11.40 o 
   5  -4   8       19.14       84.99     15.06 o 
  -5  -3   8       21.52        2.39     11.55 o 
  -4  -3   8       11.36        3.55      5.47 o 
  -3  -3   8      499.68      435.17     20.30 o 
  -2  -3   8      231.29      227.50     20.00 o 
  -1  -3   8      585.70      826.51     44.83 o 
   0  -3   8       66.92       75.27      6.16 o 
   1  -3   8      258.60      243.39      9.84 o 
   2  -3   8        0.61        2.03      5.52 o 
   3  -3   8      319.61      301.65     14.63 o 
   4  -3   8      174.89      179.39     12.50 o 
   5  -3   8      279.79      312.21     27.24 o 
  -5  -2   8       15.84       20.58     12.41 o 
  -4  -2   8       10.96        5.56      8.79 o 
  -3  -2   8      750.10      631.35     38.40 o 
  -2  -2   8       18.61       33.53      6.23 o 
  -1  -2   8      582.00      833.92     36.87 o 
   0  -2   8      700.18      730.56     50.30 o 
   1  -2   8      122.33       98.69      6.00 o 
   2  -2   8       20.45        5.71      4.25 o 
   3  -2   8        0.61        6.13      5.40 o 
   4  -2   8        7.70        2.64      6.24 o 
   5  -2   8       51.03       70.95     15.72 o 
  -6  -1   8       95.37      139.92     22.61 o 
  -5  -1   8      286.49      269.33     24.59 o 
  -4  -1   8      158.99      158.78     17.95 o 
  -3  -1   8        1.20      -12.67      8.56 o 
  -2  -1   8      167.15      299.59     12.12 o 
  -1  -1   8       54.69       57.92      4.49 o 
   0  -1   8       98.20      105.80      7.55 o 
   1  -1   8     1667.94     1503.61     52.45 o 
   2  -1   8       78.45       74.11      6.48 o 
   3  -1   8        1.58       -3.98      5.78 o 
   4  -1   8        1.63       -4.82      6.28 o 
   5  -1   8       13.37        8.03      8.12 o 
  -6   0   8      188.16      215.20     26.61 o 
  -5   0   8        1.20        0.10      8.02 o 
  -4   0   8      231.73      199.65     14.47 o 
  -3   0   8     1023.52     1297.62    107.29 o 
  -2   0   8      186.53      303.81     18.62 o 
  -1   0   8        2.87       -3.07      6.10 o 
   0   0   8      221.29      232.35      9.92 o 
   1   0   8      131.81      121.37     12.62 o 
   2   0   8      228.28      202.43     10.84 o 
   3   0   8      326.37      284.60     14.62 o 
   4   0   8       11.79       23.61      7.60 o 
   5   0   8       63.57       76.74     11.17 o 
  -5   1   8        9.82       -0.10      7.61 o 
  -4   1   8      231.05      197.44     14.66 o 
  -3   1   8        6.48       -1.65      7.00 o 
  -2   1   8      671.44      979.68    112.01 o 
  -1   1   8       15.57        7.69      5.71 o 
   0   1   8      117.22      129.78      9.64 o 
   1   1   8      149.89      129.14      7.93 o 
   2   1   8       16.75       26.76      6.95 o 
   3   1   8       86.67       65.77     11.27 o 
   4   1   8       22.95       39.46     13.44 o 
   5   1   8      238.01      235.67     20.16 o 
  -5   2   8       60.39       63.49     10.68 o 
  -4   2   8      174.29      145.09     13.16 o 
  -3   2   8      692.30      844.56    147.63 o 
  -2   2   8      129.05      111.87     14.57 o 
  -1   2   8     1411.21     1384.56     52.21 o 
   0   2   8      265.55      209.84     18.01 o 
   1   2   8       74.47       71.92      5.79 o 
   2   2   8       85.92       93.77      6.15 o 
   3   2   8       11.22        0.82      7.97 o 
   4   2   8       19.15        8.59     10.87 o 
   5   2   8      144.19      133.41     14.16 o 
  -5   3   8      220.07      202.07     16.17 o 
  -4   3   8       14.09       -1.21      7.53 o 
  -3   3   8       38.38       31.64     12.64 o 
  -2   3   8      875.86      950.00     99.90 o 
  -1   3   8       23.97       15.07      6.90 o 
   0   3   8       64.29       49.36     14.99 o 
   1   3   8      386.80      334.21     12.85 o 
   2   3   8      136.80      129.40      7.52 o 
   3   3   8       30.66       14.80      9.42 o 
   4   3   8        2.59       -1.70      9.29 o 
   5   3   8      189.88      204.38     16.48 o 
  -5   4   8        4.57        4.43      8.53 o 
  -4   4   8      166.52      162.81     14.53 o 
  -3   4   8       18.16        5.61      7.64 o 
  -2   4   8        5.91       17.26      7.65 o 
  -1   4   8      748.19      736.04     31.06 o 
   0   4   8      601.66      564.79     24.72 o 
   1   4   8      257.32      238.95     10.99 o 
   2   4   8       18.59        9.81      8.45 o 
   3   4   8      231.40      227.07     19.55 o 
   4   4   8       21.00       17.24     10.99 o 
  -5   5   8      427.05      336.31     20.67 o 
  -4   5   8       50.69       46.85     10.59 o 
  -3   5   8       98.51       83.97     11.47 o 
  -2   5   8        0.13       -1.62      9.82 o 
  -1   5   8       83.10       66.55      9.37 o 
   0   5   8      197.23      190.08     13.18 o 
   1   5   8       50.22       50.96      6.20 o 
   2   5   8      176.72      137.17     15.62 o 
   3   5   8        0.04       -8.84      8.99 o 
   4   5   8       46.99       83.66     15.30 o 
  -5   6   8       14.48        6.44      9.89 o 
  -4   6   8      429.86      405.50     22.74 o 
  -3   6   8      153.96      140.47     17.96 o 
  -2   6   8       48.58       18.91     11.63 o 
  -1   6   8       16.51        6.03      7.14 o 
   0   6   8       75.80       78.56     10.24 o 
   1   6   8      379.12      389.33     15.50 o 
   2   6   8        7.07        3.88      9.57 o 
   3   6   8      163.85      235.07     21.29 o 
   4   6   8       12.96        0.65     11.16 o 
  -4   7   8       17.16       12.78     19.14 o 
  -3   7   8       28.54       23.03      9.88 o 
  -2   7   8      250.02      234.09     16.50 o 
  -1   7   8        7.82        7.18      7.64 o 
   0   7   8       81.57       88.64     10.19 o 
   1   7   8      225.03      233.77     14.60 o 
   2   7   8        6.72        1.66      9.55 o 
   3   7   8       25.18       32.91     12.28 o 
  -4   8   8       39.68       13.37     21.07 o 
  -3   8   8        0.01       -4.66      8.50 o 
  -2   8   8       17.81        4.11     11.52 o 
  -1   8   8      509.50      498.35     26.16 o 
   0   8   8      423.62      445.16     18.20 o 
   1   8   8        1.59       -8.14      5.43 o 
   2   8   8       98.43       87.51     15.52 o 
   3   8   8       31.06       13.62      9.40 o 
  -3   9   8       85.84       67.96     12.58 o 
  -2   9   8        4.36        0.76     10.61 o 
  -1   9   8        3.24        0.38      7.97 o 
   0   9   8       24.64       29.36     10.19 o 
   1   9   8      105.06      150.46     18.12 o 
   2   9   8        2.83       10.37     11.49 o 
  -3  10   8      194.07      164.09     41.12 o 
  -2  10   8        1.07       -6.55      9.06 o 
  -1  10   8       10.40        6.30      8.93 o 
   0  10   8       49.92       54.98      8.88 o 
   1  10   8       28.19       40.34     13.21 o 
  -1  11   8        0.19      -10.61      8.56 o 
   0  11   8       18.86       16.41      7.85 o 
   0 -15   9        0.91      -17.27     25.97 o 
   1 -15   9       47.40       21.18     23.48 o 
  -1 -14   9      100.42       77.28     20.02 o 
   0 -14   9        8.33        3.73     11.63 o 
   1 -14   9        1.93        2.35     18.97 o 
   2 -14   9       22.49       12.13     15.82 o 
   3 -14   9       59.49       35.08     12.44 o 
  -2 -13   9      174.14      160.44     24.07 o 
  -1 -13   9      178.59      183.89     24.05 o 
   0 -13   9      117.50      122.80     24.56 o 
   1 -13   9      554.82      501.23     43.24 o 
   2 -13   9        2.35        6.84     10.34 o 
   3 -13   9       18.79       13.60     11.02 o 
  -3 -12   9        5.41        9.24     16.44 o 
  -2 -12   9        0.45       -2.26     13.36 o 
  -1 -12   9      116.93      106.63     16.02 o 
   0 -12   9      158.63      152.21     35.74 o 
   1 -12   9      187.99      192.50     17.86 o 
   2 -12   9        9.95        3.83     10.96 o 
   3 -12   9       41.63       44.72     12.53 o 
   4 -12   9       52.14       44.87     12.10 o 
  -3 -11   9      102.10      123.48     21.42 o 
  -2 -11   9       40.67       20.21     14.52 o 
  -1 -11   9      447.58      379.60     37.66 o 
   0 -11   9       53.55       53.32     17.02 o 
   1 -11   9      237.30      229.70     18.22 o 
   2 -11   9      206.62      207.80     16.45 o 
   3 -11   9       13.48        7.62      9.13 o 
   4 -11   9        7.55        7.78     10.18 o 
  -4 -10   9      135.26      119.45     21.23 o 
  -3 -10   9      106.96      124.37     20.93 o 
  -2 -10   9        6.47      -10.37     11.59 o 
  -1 -10   9        6.58        9.72     10.39 o 
   0 -10   9       98.07      103.58     13.86 o 
   1 -10   9       20.47       20.97      9.89 o 
   2 -10   9        1.36        0.87      8.19 o 
   3 -10   9      390.07      334.58     20.35 o 
   4 -10   9        1.70       14.39      9.80 o 
   5 -10   9       43.08       25.45     20.24 o 
  -4  -9   9        0.94       -6.64     12.89 o 
  -3  -9   9      232.87      192.82     22.88 o 
  -2  -9   9      108.38       90.32     17.69 o 
  -1  -9   9        4.08       -0.96      9.33 o 
   0  -9   9        4.31       -0.77     10.03 o 
   1  -9   9      180.89      196.20     15.82 o 
   2  -9   9       80.21       58.58     10.42 o 
   3  -9   9       25.30        2.81      9.86 o 
   4  -9   9       40.81       42.17     11.18 o 
   5  -9   9       73.88       89.93     21.33 o 
  -4  -8   9        4.31       18.60     13.71 o 
  -3  -8   9       23.15       25.38      8.63 o 
  -2  -8   9        3.10       12.31     12.09 o 
  -1  -8   9      226.50      251.06     18.51 o 
   0  -8   9      199.52      230.52     17.28 o 
   1  -8   9        3.46        7.71      8.14 o 
   2  -8   9       18.47        3.07      8.00 o 
   3  -8   9       68.81       62.72     12.66 o 
   4  -8   9       35.27       24.31     16.68 o 
   5  -8   9      159.06      192.72     27.56 o 
  -5  -7   9      109.77       98.10     19.35 o 
  -4  -7   9       68.35       68.02     18.38 o 
  -3  -7   9        0.33      -10.01      6.67 o 
  -2  -7   9        4.45        0.58     10.97 o 
  -1  -7   9        1.15       -4.33      8.38 o 
   0  -7   9       27.28       38.35     10.16 o 
   1  -7   9      897.13      849.75     37.52 o 
   2  -7   9       54.17       60.53      9.55 o 
   3  -7   9      840.25      699.21     40.75 o 
   4  -7   9       80.64       70.38     18.47 o 
   5  -7   9        0.36      -10.17     16.49 o 
  -5  -6   9       27.18       28.41      8.97 o 
  -4  -6   9      187.27      171.62     10.72 o 
  -3  -6   9       10.85        6.16      4.94 o 
  -2  -6   9       61.19       60.25      9.30 o 
  -1  -6   9       70.56       97.58     11.55 o 
   0  -6   9        5.40        3.07      7.46 o 
   1  -6   9      103.33      110.93      6.96 o 
   2  -6   9      313.49      282.82     11.99 o 
   3  -6   9      255.99      265.06     10.46 o 
   5  -6   9        0.52        4.46      7.69 o 
  -5  -5   9       89.94      108.57     16.92 o 
  -4  -5   9       52.52       44.30      8.37 o 
  -3  -5   9      125.81      144.26      9.22 o 
  -2  -5   9      386.19      430.49     21.10 o 
  -1  -5   9      287.20      390.00     20.84 o 
   0  -5   9       14.06        7.73      6.68 o 
   1  -5   9      160.86      152.86      9.42 o 
   2  -5   9       33.14       27.96      5.13 o 
   3  -5   9      710.04      645.44     24.87 o 
   4  -5   9      552.63      499.74     21.70 o 
   5  -5   9       57.45       71.96     10.62 o 
  -5  -4   9       49.37       57.02     14.93 o 
  -4  -4   9       10.93        0.50      7.82 o 
  -3  -4   9        6.90        8.71      6.32 o 
  -2  -4   9       64.73       73.30      8.77 o 
  -1  -4   9     1010.76     1429.84     44.14 o 
   0  -4   9      403.56      430.68     16.17 o 
   1  -4   9       54.38       65.93      5.63 o 
   2  -4   9      308.21      288.73     12.06 o 
   3  -4   9      199.78      332.52     22.24 o 
   4  -4   9        4.28       16.53      7.28 o 
   5  -4   9      107.29      116.87     20.28 o 
  -5  -3   9       42.12       47.58     14.46 o 
  -4  -3   9       31.19       29.70     11.44 o 
  -3  -3   9      147.95      131.13     15.41 o 
  -2  -3   9      638.12      962.53     37.38 o 
  -1  -3   9      153.34      223.36     10.89 o 
   0  -3   9      368.97      369.76     28.28 o 
   1  -3   9      249.85      206.26      9.11 o 
   2  -3   9      246.74      234.33     12.07 o 
   3  -3   9      354.25      396.44     26.82 o 
   4  -3   9       23.29       25.12      7.51 o 
   5  -3   9       22.78       38.44      9.38 o 
  -5  -2   9       19.19       25.71     13.10 o 
  -4  -2   9      523.06      449.28     32.00 o 
  -3  -2   9      920.85     1177.13     65.19 o 
  -2  -2   9       77.86      132.99     17.24 o 
  -1  -2   9      157.07      193.39     12.75 o 
   0  -2   9     1122.41     1026.37     38.26 o 
   1  -2   9        5.20        1.36      3.24 o 
   2  -2   9      117.11      102.46     17.19 o 
   4  -2   9       10.68       28.49      7.59 o 
   5  -2   9      115.28      142.11     20.47 o 
  -5  -1   9      193.82      182.72     15.11 o 
  -4  -1   9        0.92      -14.38      9.59 o 
  -3  -1   9       26.74       21.87     11.34 o 
  -2  -1   9      794.15     1462.63     60.15 o 
  -1  -1   9       11.94       13.58      3.59 o 
   0  -1   9      377.04      385.02     13.90 o 
   1  -1   9      139.74      126.88      8.98 o 
   2  -1   9       18.36       16.22      4.75 o 
   3  -1   9      434.49      466.04     28.36 o 
   4  -1   9      188.94      199.96     13.62 o 
   5  -1   9        7.64       -0.11      7.73 o 
  -5   0   9      203.15      183.97     22.00 o 
  -4   0   9      187.03      181.37     14.40 o 
  -3   0   9      108.86      122.17     11.77 o 
  -2   0   9      575.27      915.59     38.95 o 
  -1   0   9      161.50      152.87     11.61 o 
   0   0   9        6.79       10.99      4.52 o 
   1   0   9      148.67      126.59      9.08 o 
   2   0   9       32.08       25.18      5.35 o 
   3   0   9      343.60      330.32     22.78 o 
   4   0   9        2.08        3.80      7.36 o 
   5   0   9       42.02       33.80     10.49 o 
  -5   1   9        0.25      -11.94      7.96 o 
  -4   1   9       47.68       42.25      9.42 o 
  -3   1   9     1233.26     1641.19    143.03 o 
  -2   1   9     1416.98     2205.40    135.84 o 
  -1   1   9       18.85       21.51      6.88 o 
   0   1   9     1030.56      949.00     37.00 o 
   1   1   9      325.84      294.26     11.80 o 
   2   1   9       49.78       46.77      9.72 o 
   3   1   9       16.20        8.12      8.60 o 
   4   1   9      118.68      122.99     16.42 o 
   5   1   9        0.09      -12.47      8.31 o 
  -5   2   9       30.78       26.16     11.06 o 
  -4   2   9       80.86       84.88     11.50 o 
  -3   2   9        0.01       -3.56      7.06 o 
  -2   2   9      123.46      151.97     20.32 o 
  -1   2   9      126.25      108.19     10.33 o 
   0   2   9      998.06      948.05     37.20 o 
   1   2   9        0.90        2.20      4.13 o 
   2   2   9      380.22      352.32     16.34 o 
   3   2   9        2.48        2.61      8.51 o 
   4   2   9        2.95        2.80     10.00 o 
   5   2   9      190.07      225.78     24.27 o 
  -5   3   9      243.85      237.20     17.51 o 
  -4   3   9       25.68       23.72      9.13 o 
  -3   3   9      149.74      145.11     16.92 o 
  -2   3   9       28.66       12.58      7.71 o 
  -1   3   9      193.44      177.57     13.32 o 
   0   3   9      203.22      177.39     12.52 o 
   1   3   9      188.27      178.31     13.28 o 
   2   3   9       32.83       21.14      9.07 o 
   3   3   9       43.35       52.24     12.05 o 
   4   3   9        1.29       -7.37      9.50 o 
  -5   4   9      105.90       90.13     13.38 o 
  -4   4   9      314.60      288.67     18.66 o 
  -3   4   9      242.49      226.16     16.12 o 
  -2   4   9       51.89       41.30     13.81 o 
  -1   4   9        1.09       -6.33      6.15 o 
   0   4   9      354.72      348.72     18.12 o 
   1   4   9      340.29      356.94     14.34 o 
   2   4   9      875.87      903.72     48.75 o 
   3   4   9      156.32      166.11     17.82 o 
   4   4   9       25.79        4.14     11.83 o 
  -5   5   9       19.94       -1.59      9.71 o 
  -4   5   9        7.80       -3.88      8.85 o 
  -3   5   9      316.42      258.39     17.59 o 
  -2   5   9      458.22      414.48     22.11 o 
  -1   5   9      120.06       98.13     10.92 o 
   0   5   9        9.26       10.27     13.01 o 
   1   5   9      153.16      165.75      9.77 o 
   2   5   9       74.80       55.79     12.09 o 
   3   5   9       27.24       12.48     11.14 o 
   4   5   9      204.61      221.53     21.94 o 
  -4   6   9      164.01      153.67     15.65 o 
  -3   6   9       93.21       94.17     12.85 o 
  -2   6   9       77.57       86.93     15.44 o 
  -1   6   9        1.78        1.50      7.31 o 
   0   6   9      206.44      196.91     13.95 o 
   1   6   9       13.30       14.76      5.62 o 
   2   6   9       87.24       52.71     12.89 o 
   3   6   9       25.80       41.33     12.71 o 
  -4   7   9      117.45      101.94     14.49 o 
  -3   7   9       13.76        6.32      9.68 o 
  -2   7   9       27.93       12.02      8.90 o 
  -1   7   9        0.26       -8.09      7.20 o 
   0   7   9      390.50      386.67     20.71 o 
   1   7   9      224.49      224.07     12.30 o 
   2   7   9       24.57       18.47     11.62 o 
   3   7   9        1.04       -1.85     10.65 o 
  -3   8   9       11.27        7.85      9.79 o 
  -2   8   9       32.05       30.85     10.00 o 
  -1   8   9       44.50       38.54      9.80 o 
   0   8   9       31.42       16.78      6.94 o 
   1   8   9       57.68       88.95     17.14 o 
   2   8   9      323.51      358.53     27.58 o 
  -3   9   9      253.18      234.01     19.13 o 
  -2   9   9       60.51       56.76     11.88 o 
  -1   9   9       18.36       18.97     11.57 o 
   0   9   9      119.24      130.42     10.85 o 
   1   9   9       62.70       62.78     13.99 o 
   2   9   9        7.70       10.26     12.37 o 
  -2  10   9      305.98      289.88     21.13 o 
  -1  10   9       27.77       20.78     13.18 o 
   0  10   9      110.75      123.69     11.22 o 
  -1 -14  10      157.91      161.37     25.36 o 
   0 -14  10       10.61       13.84     12.40 o 
   1 -14  10       60.93       63.02     14.39 o 
   2 -14  10        0.45        6.69     11.05 o 
  -2 -13  10       46.39       26.31     16.96 o 
  -1 -13  10        0.61      -16.98     12.20 o 
   0 -13  10      555.60      474.72     28.18 o 
   1 -13  10      472.45      456.80     26.74 o 
   2 -13  10        1.75       -3.84     10.15 o 
   3 -13  10       43.36       42.86     18.95 o 
  -3 -12  10      108.77      137.47     23.53 o 
  -2 -12  10        1.09        4.25     14.40 o 
  -1 -12  10       11.32        7.47     12.02 o 
   0 -12  10       77.64       62.41     13.85 o 
   1 -12  10       14.88        5.00     10.46 o 
   2 -12  10      321.38      279.70     19.85 o 
   3 -12  10      227.38      145.08     31.81 o 
   4 -12  10      182.61      159.28     19.72 o 
  -3 -11  10       48.57       49.67     17.69 o 
  -2 -11  10      347.07      301.31     28.32 o 
  -1 -11  10       10.68       -3.48     11.09 o 
   0 -11  10      888.46      947.81     42.36 o 
   1 -11  10      290.23      276.34     19.65 o 
   2 -11  10        3.29        3.34      9.19 o 
   3 -11  10      111.59       72.04     22.43 o 
   4 -11  10      117.24      119.91     23.65 o 
  -4 -10  10      129.90      146.39     22.15 o 
  -3 -10  10       68.33       56.09     31.87 o 
  -2 -10  10       85.70       81.48     17.46 o 
  -1 -10  10       15.54        8.41     11.33 o 
   0 -10  10       95.43       82.40     13.07 o 
   1 -10  10      181.28      179.62     16.86 o 
   2 -10  10       26.45       13.63      9.34 o 
   3 -10  10      375.84      299.65     19.77 o 
   4 -10  10        1.29        2.68     15.31 o 
  -4  -9  10        9.56       21.42     14.33 o 
  -3  -9  10      225.72      185.61     27.26 o 
  -2  -9  10      377.75      295.09     27.11 o 
  -1  -9  10      134.53      143.48     21.08 o 
   0  -9  10      106.99      129.24     14.04 o 
   1  -9  10      259.85      250.53     17.42 o 
   2  -9  10        7.04       -2.77      8.38 o 
   3  -9  10       68.14       60.58     11.21 o 
   4  -9  10        5.15       -0.64      9.72 o 
   5  -9  10        4.98       -1.90     17.97 o 
  -4  -8  10        8.90        7.31     12.14 o 
  -3  -8  10       70.17       72.96     14.15 o 
  -2  -8  10      213.01      173.50     20.58 o 
  -1  -8  10      251.53      309.70     20.28 o 
   0  -8  10      180.86      199.30     30.41 o 
   1  -8  10       40.28       33.97      9.77 o 
   2  -8  10      237.51      214.60     15.87 o 
   3  -8  10        0.42       -0.49      9.59 o 
   4  -8  10      225.91      180.35     25.30 o 
   5  -8  10       15.28       -9.16     17.02 o 
  -4  -7  10       37.87       28.96      8.54 o 
  -3  -7  10       52.13       60.73     19.42 o 
  -2  -7  10      153.26      164.02     23.73 o 
  -1  -7  10       65.05       87.95     12.55 o 
   0  -7  10       98.41      135.22     22.18 o 
   1  -7  10      455.80      432.68     36.46 o 
   2  -7  10       10.02        8.75      7.91 o 
   3  -7  10       68.87       83.86     15.81 o 
   4  -7  10        5.52       10.99     15.80 o 
   5  -7  10        8.09       23.73     18.94 o 
  -5  -6  10      148.96      166.28     19.89 o 
  -4  -6  10      200.17      165.04     10.62 o 
  -3  -6  10      263.10      233.58     20.82 o 
  -2  -6  10      511.83      580.87     26.53 o 
  -1  -6  10        3.41       -2.32      6.49 o 
   0  -6  10        1.63        2.97      7.79 o 
   1  -6  10        2.80       -0.42      3.99 o 
   2  -6  10      395.83      367.33     14.55 o 
   3  -6  10        9.56       16.58      7.96 o 
   4  -6  10       22.65       28.64      9.23 o 
   5  -6  10       12.59        5.04     12.46 o 
  -5  -5  10       26.62       32.30     12.46 o 
  -4  -5  10        1.36      -13.45      8.96 o 
  -3  -5  10      294.46      273.20     17.46 o 
  -2  -5  10     1228.06     1570.68     59.03 o 
  -1  -5  10       71.94       99.97     15.55 o 
   0  -5  10      694.24      378.03     26.12 o 
   1  -5  10       22.13       17.91      4.55 o 
   2  -5  10       22.06       17.28      6.88 o 
   3  -5  10      490.98      410.45     19.85 o 
   4  -5  10        6.08       13.29      7.68 o 
   5  -5  10       10.03        6.37      8.32 o 
  -5  -4  10        1.21       -4.83     11.08 o 
  -4  -4  10        3.54       -0.72      6.25 o 
  -3  -4  10        4.06       11.89      6.62 o 
  -2  -4  10        8.64        1.42      7.23 o 
  -1  -4  10      701.92      915.45     32.36 o 
   0  -4  10        0.50       -4.87      4.93 o 
   1  -4  10       56.82       47.52      4.73 o 
   2  -4  10      101.81       83.47      6.18 o 
   3  -4  10       54.88       63.55     11.27 o 
   4  -4  10        5.01       -3.92      6.69 o 
   5  -4  10        5.13       -0.99      7.77 o 
  -5  -3  10      318.75      308.12     26.42 o 
  -4  -3  10        1.29      -12.89      8.64 o 
  -3  -3  10       88.83       88.64     13.53 o 
  -2  -3  10      694.98     1078.95     70.71 o 
  -1  -3  10        1.64       -2.87      4.73 o 
   0  -3  10     1327.73     1413.63     72.65 o 
   1  -3  10      282.44      248.59      9.38 o 
   2  -3  10      110.80      107.41      9.20 o 
   3  -3  10       86.03       83.10     12.02 o 
   4  -3  10        0.45       16.18      7.54 o 
   5  -3  10       48.72       46.03      9.92 o 
  -5  -2  10       75.35       76.91     11.74 o 
  -4  -2  10      281.65      316.40     26.59 o 
  -3  -2  10       18.67       26.38     10.75 o 
  -2  -2  10      127.29      207.29     19.48 o 
  -1  -2  10      160.89      200.76     14.00 o 
   0  -2  10        0.14       -3.85      4.14 o 
   1  -2  10        8.75        4.93      4.09 o 
   2  -2  10      337.27      302.83     14.69 o 
   3  -2  10        0.46       22.54      8.90 o 
   4  -2  10       73.29       78.21     14.31 o 
   5  -2  10       51.04       57.73     10.62 o 
  -5  -1  10      162.69      131.11     19.93 o 
  -4  -1  10        4.11      -10.60     10.65 o 
  -3  -1  10      100.71      107.02     16.12 o 
  -2  -1  10        5.91       -4.25      9.01 o 
  -1  -1  10        9.88        6.54      4.30 o 
   0  -1  10        7.76        7.24      5.68 o 
   1  -1  10      403.89      398.74     17.55 o 
   2  -1  10       27.94       25.79      5.62 o 
   3  -1  10      327.54      329.07     22.99 o 
   4  -1  10      208.88      221.43     20.13 o 
   5  -1  10        2.82        3.49     17.22 o 
  -5   0  10        3.15       -3.49     11.92 o 
  -4   0  10       80.43       75.20     11.76 o 
  -3   0  10        4.72        7.29      7.79 o 
  -2   0  10       84.04      127.89     11.67 o 
  -1   0  10      288.28      235.14     14.85 o 
   0   0  10        1.53        1.62      4.43 o 
   1   0  10      184.13      162.30     10.66 o 
   2   0  10       17.62        9.22      4.98 o 
   3   0  10       18.85       28.66      9.76 o 
   4   0  10       98.47      104.17     15.58 o 
   5   0  10       98.43      120.23     18.21 o 
  -5   1  10       32.53       22.26     10.06 o 
  -4   1  10        4.00       -6.22      8.01 o 
  -3   1  10        7.27        8.03     12.83 o 
  -2   1  10        1.65        0.78      7.16 o 
  -1   1  10        9.25        7.41      6.87 o 
   0   1  10     1447.81     1385.54     42.85 o 
   1   1  10      139.24      123.98      7.99 o 
   2   1  10       28.79       27.16     10.89 o 
   3   1  10       11.38        9.81      9.63 o 
   4   1  10       64.05       53.08     12.99 o 
   5   1  10        8.28        0.06     12.41 o 
  -5   2  10      110.91      120.86     14.46 o 
  -4   2  10      100.77      119.16     22.23 o 
  -3   2  10        3.79       -3.03      7.65 o 
  -2   2  10       37.53       26.15      8.31 o 
  -1   2  10      141.94      120.98     11.37 o 
   0   2  10       85.63       72.10      9.02 o 
   1   2  10      113.24      115.51      7.91 o 
   2   2  10      218.20      176.67     16.87 o 
   3   2  10      108.47       82.75     13.77 o 
   4   2  10       27.37       21.25     11.96 o 
  -5   3  10       89.86       57.82     12.38 o 
  -4   3  10       45.51       24.58     14.55 o 
  -3   3  10       55.22       68.48     10.89 o 
  -2   3  10      139.81      154.33     13.47 o 
  -1   3  10       92.38       83.07     10.40 o 
   0   3  10      179.22      173.80     12.82 o 
   1   3  10      649.65      599.68     20.65 o 
   2   3  10       26.61        8.68      8.79 o 
   3   3  10       86.09       93.48     14.85 o 
   4   3  10       11.39       10.65     11.27 o 
  -5   4  10      189.28      183.27     18.16 o 
  -4   4  10      211.65      207.24     16.99 o 
  -3   4  10       82.90      102.98     12.55 o 
  -2   4  10      617.06      570.56     27.12 o 
  -1   4  10      566.32      510.46     24.54 o 
   0   4  10      559.93      540.29     24.81 o 
   1   4  10       12.89        3.24      4.92 o 
   2   4  10        8.23       -0.28      8.84 o 
   3   4  10       18.76       23.64     11.62 o 
   4   4  10        2.84       -7.22     11.23 o 
  -4   5  10       97.40      101.15     13.73 o 
  -3   5  10      265.58      258.41     26.42 o 
  -2   5  10       94.90       90.27     11.87 o 
  -1   5  10        4.54       -0.21      6.98 o 
   0   5  10      173.46      190.01     13.89 o 
   1   5  10       66.48       78.96      7.56 o 
   2   5  10       85.75       75.64     13.94 o 
   3   5  10        1.90       -4.16     10.11 o 
  -4   6  10       22.53       -0.11     10.51 o 
  -3   6  10       16.34        6.79      9.24 o 
  -2   6  10      228.23      194.54     16.04 o 
  -1   6  10      465.72      432.40     26.57 o 
   0   6  10       97.48      107.54     20.44 o 
   1   6  10       78.24       77.09      8.04 o 
   2   6  10       48.06       41.42     13.15 o 
   3   6  10        0.13       17.76     12.09 o 
  -4   7  10       42.51       31.85     11.83 o 
  -3   7  10       32.31       28.32     10.68 o 
  -2   7  10        2.77       -5.23      9.69 o 
  -1   7  10        0.56      -10.17      7.32 o 
   0   7  10      190.07      196.41     12.39 o 
   1   7  10      116.24      130.63     12.65 o 
   2   7  10        9.83      -10.88     10.95 o 
  -3   8  10       67.72       46.42     15.88 o 
  -2   8  10       18.45       14.35     10.62 o 
  -1   8  10        9.10        9.39     11.42 o 
   0   8  10        0.22       -9.18      6.12 o 
   1   8  10       27.36       40.06     13.88 o 
   2   8  10       67.25       84.17     16.46 o 
  -2   9  10       76.58       74.39     13.09 o 
  -1   9  10        0.40       -5.21     12.55 o 
   0   9  10        9.11        3.76      7.21 o 
   1   9  10        1.37       -7.18     11.44 o 
  -1 -14  11       46.34       61.03     19.18 o 
   0 -14  11       22.51       15.68     20.31 o 
   1 -14  11       22.96       44.24     13.66 o 
   2 -14  11      236.98      209.75     19.92 o 
  -2 -13  11        6.81      -19.31     14.31 o 
  -1 -13  11       37.36       19.69     37.42 o 
   0 -13  11       19.21        5.85     11.72 o 
   1 -13  11       82.64       92.11     15.78 o 
   2 -13  11        0.07       -0.36     14.15 o 
   3 -13  11       58.68       43.76     20.13 o 
  -2 -12  11       34.92       43.40     17.30 o 
  -1 -12  11      226.55      203.41     20.56 o 
   0 -12  11        1.13        1.60     13.29 o 
   1 -12  11      286.20      269.10     20.53 o 
   2 -12  11      174.96      157.04     16.46 o 
   3 -12  11        1.90        2.42     10.38 o 
  -3 -11  11      318.15      301.85     30.82 o 
  -2 -11  11       87.56       70.30     17.41 o 
  -1 -11  11       92.24       91.29     15.66 o 
   0 -11  11       83.40       87.90     14.06 o 
   1 -11  11       58.84       48.26     12.54 o 
   2 -11  11      108.55       79.59     12.99 o 
   3 -11  11       64.76       53.65     12.19 o 
   4 -11  11      166.19      124.15     27.29 o 
  -3 -10  11        6.56       -1.71     11.21 o 
  -2 -10  11      152.86      141.91     20.90 o 
  -1 -10  11      656.04      772.69     49.43 o 
   0 -10  11       45.86       50.40     11.76 o 
   1 -10  11       22.03       33.90     11.03 o 
   2 -10  11       41.56       53.00     13.33 o 
   3 -10  11        8.94        7.68      9.74 o 
   4 -10  11       10.19       12.76     16.39 o 
  -4  -9  11        0.20       12.02     15.17 o 
  -3  -9  11       30.09       20.25      9.38 o 
  -2  -9  11      174.71      169.62     21.59 o 
  -1  -9  11      176.59      218.68     18.87 o 
   0  -9  11      386.35      399.50     42.79 o 
   1  -9  11        0.22       -1.71      8.97 o 
   2  -9  11        0.54       -9.66      8.54 o 
   3  -9  11       25.37       21.33     14.28 o 
   4  -9  11      126.49       86.98     13.80 o 
  -4  -8  11      168.43      143.44     14.30 o 
  -3  -8  11        1.96      -10.58      7.47 o 
  -2  -8  11       47.07       36.92      9.75 o 
  -1  -8  11      230.26      283.91     20.16 o 
   0  -8  11       75.23       75.34     28.18 o 
   1  -8  11      529.78      499.08     24.83 o 
   2  -8  11      393.84      376.19     29.45 o 
   3  -8  11        0.09        1.71      9.15 o 
   4  -8  11       87.07      107.41     22.18 o 
   5  -8  11      129.72       96.65     23.75 o 
  -4  -7  11      107.73       75.44     10.64 o 
  -3  -7  11      109.72      120.84     12.71 o 
  -2  -7  11       71.90       61.82     10.24 o 
  -1  -7  11       24.35       12.90      8.08 o 
   0  -7  11       95.96      122.88     13.13 o 
   1  -7  11       50.60       51.61     10.04 o 
   2  -7  11        5.71       -6.73      7.64 o 
   3  -7  11      344.03      313.21     19.51 o 
   5  -7  11        0.52        1.25     18.49 o 
  -4  -6  11      187.47      174.96     26.60 o 
  -3  -6  11       94.70       87.42     11.21 o 
  -2  -6  11     1469.89     1904.61    147.12 o 
  -1  -6  11      128.86      188.46     12.19 o 
   0  -6  11      356.33      176.30     18.43 o 
   1  -6  11       25.68       38.38      5.58 o 
   2  -6  11       28.23       29.08      5.80 o 
   3  -6  11       29.57       52.35     16.03 o 
   4  -6  11       22.46       55.20     10.32 o 
  -5  -5  11        1.54      -10.60      7.07 o 
  -4  -5  11        7.16        6.10     11.28 o 
  -3  -5  11      121.56      114.72     20.46 o 
  -2  -5  11      136.47      172.08     15.95 o 
  -1  -5  11       80.37      117.26      9.68 o 
   0  -5  11      386.46      356.91     18.68 o 
   1  -5  11      221.72      203.89      8.99 o 
   2  -5  11      157.76      154.19     11.31 o 
   3  -5  11      387.18      351.24     29.16 o 
   4  -5  11       94.48      115.96     15.26 o 
   5  -5  11       21.79       23.80      9.30 o 
  -5  -4  11       58.11       72.13     16.12 o 
  -4  -4  11        0.51      -10.30      8.92 o 
  -3  -4  11      390.72      356.70     26.98 o 
  -2  -4  11       73.09       95.81     16.26 o 
  -1  -4  11      243.93      298.09     13.82 o 
   0  -4  11        0.04       -7.81      5.20 o 
   1  -4  11       14.04        7.16      5.37 o 
   2  -4  11      359.61      351.59     12.55 o 
   3  -4  11       28.74       53.47     10.58 o 
   4  -4  11       12.91       40.28     11.90 o 
   5  -4  11       10.16        6.96     11.01 o 
  -5  -3  11       12.77       28.58     13.77 o 
  -4  -3  11      165.81      155.38     20.08 o 
  -2  -3  11      214.94      293.38     24.11 o 
  -1  -3  11       34.37       41.71      6.80 o 
   0  -3  11      273.81      248.02     19.99 o 
   1  -3  11      238.61      219.25      9.03 o 
   2  -3  11      481.13      462.22     19.87 o 
   3  -3  11       26.48       22.09      9.44 o 
   4  -3  11       68.04       74.89     13.94 o 
   5  -3  11        1.31      -12.81      8.57 o 
  -5  -2  11      326.46      353.40     21.04 o 
  -3  -2  11       95.76      118.44     17.48 o 
  -2  -2  11      929.18     1557.86     84.22 o 
  -1  -2  11      563.00      609.15     33.06 o 
   0  -2  11        1.07       -4.57      4.77 o 
   1  -2  11        0.16       -6.38      4.26 o 
   2  -2  11      163.01      140.70     10.87 o 
   3  -2  11        9.87       28.19      9.98 o 
   4  -2  11       24.84       30.97     11.98 o 
   5  -2  11       18.21       43.53     14.48 o 
  -5  -1  11        7.63       -3.40     12.91 o 
  -4  -1  11        0.13      -14.80     10.97 o 
  -3  -1  11      618.11      972.71     57.60 o 
  -2  -1  11      396.13      692.43     43.32 o 
  -1  -1  11       82.31       64.78     13.08 o 
   0  -1  11        0.94        0.75      5.88 o 
   1  -1  11      112.18      106.46     13.06 o 
   2  -1  11      171.89      142.39     10.24 o 
   3  -1  11       97.73      130.62     15.19 o 
   4  -1  11       32.34       31.81     11.51 o 
   5  -1  11        4.93        1.14     11.74 o 
  -5   0  11       45.48       25.77     14.91 o 
  -4   0  11        1.35      -10.21     10.82 o 
  -3   0  11       12.38       14.44      8.94 o 
  -2   0  11      747.02     1121.23     63.29 o 
  -1   0  11      437.23      405.63     24.41 o 
   0   0  11      150.31      137.14     15.82 o 
   1   0  11      126.83      123.99      9.83 o 
   2   0  11        9.39        6.49      6.94 o 
   3   0  11      174.95      148.44     16.66 o 
   4   0  11        9.79       16.38     11.25 o 
  -5   1  11       11.35        5.32     12.31 o 
  -4   1  11       79.30       76.01     12.03 o 
  -3   1  11       36.24       41.67      9.95 o 
  -2   1  11      290.87      321.60     26.70 o 
  -1   1  11      274.08      231.22     15.54 o 
   0   1  11      409.12      386.39     19.42 o 
   1   1  11      186.15      186.33     12.24 o 
   2   1  11       22.95       32.54     10.02 o 
   3   1  11       95.22      101.37     14.59 o 
   4   1  11        9.44       13.19     10.90 o 
  -5   2  11      237.25      227.51     23.63 o 
  -4   2  11      281.31      299.26     42.25 o 
  -3   2  11       42.99       52.51     10.49 o 
  -2   2  11       15.07        0.41      7.72 o 
  -1   2  11       30.50       48.66      9.26 o 
   0   2  11      254.45      235.06     14.69 o 
   1   2  11      298.47      272.87     12.53 o 
   2   2  11      386.58      359.84     24.85 o 
   3   2  11      103.97      107.75     15.26 o 
   4   2  11       15.98       37.86     13.25 o 
  -4   3  11      183.69      194.27     58.00 o 
  -3   3  11      468.91      513.45     60.32 o 
  -2   3  11       33.54       33.90     14.94 o 
  -1   3  11        0.06       -2.65      6.81 o 
   0   3  11       67.75       61.31      9.20 o 
   1   3  11       92.80       95.05      8.02 o 
   2   3  11       14.15       10.60      9.18 o 
   3   3  11      120.71      134.75     17.05 o 
   4   3  11       79.19       68.06     14.52 o 
  -4   4  11      129.01      118.18     14.50 o 
  -3   4  11      132.59      136.66     17.47 o 
  -2   4  11      204.64      215.87     16.03 o 
  -1   4  11       13.91        2.19      7.17 o 
   0   4  11       36.45       26.96      7.70 o 
   1   4  11       14.28        3.36      5.34 o 
   2   4  11       27.47       -7.07      9.87 o 
   3   4  11       66.05       56.14     13.53 o 
  -4   5  11        9.92        8.01     10.42 o 
  -3   5  11      163.71      178.77     16.19 o 
  -2   5  11       14.78       11.07      9.36 o 
  -1   5  11       33.45       21.76      9.05 o 
   0   5  11      262.09      273.38     17.14 o 
   1   5  11        6.79       -0.33      5.91 o 
   2   5  11      100.78       96.44     15.95 o 
   3   5  11        3.10       -0.41     11.21 o 
  -3   6  11        4.48       -1.72      9.62 o 
  -2   6  11        1.45      -11.54      8.08 o 
  -1   6  11       73.84       87.21     11.81 o 
   0   6  11      247.20      244.27     16.51 o 
   1   6  11      244.36      279.40     13.90 o 
   2   6  11       37.62       19.07     12.31 o 
   3   6  11        0.05      -13.99     10.75 o 
  -3   7  11      176.79      186.75     17.21 o 
  -2   7  11        6.52        0.59     13.48 o 
  -1   7  11       19.56       10.64      9.33 o 
   0   7  11      119.97      111.45     10.07 o 
   1   7  11       32.38       46.42     14.14 o 
   2   7  11        8.29       -7.87     12.61 o 
  -2   8  11      108.45      119.95     14.76 o 
  -1   8  11      162.13      190.96     16.41 o 
   0   8  11        3.88       -6.43      6.33 o 
   1   8  11      106.55      128.57     18.66 o 
   0 -14  12       11.57       -7.00     12.22 o 
   1 -14  12      218.89      235.63     28.38 o 
  -1 -13  12       46.45       39.48     15.22 o 
   0 -13  12       46.22       46.39     14.44 o 
   1 -13  12       60.98       66.60     14.86 o 
   2 -13  12        0.04        0.33     11.28 o 
  -2 -12  12      203.92      225.35     27.58 o 
  -1 -12  12      140.05      126.91     27.33 o 
   0 -12  12      119.45      109.95     16.48 o 
   1 -12  12       16.95       23.26     12.27 o 
   2 -12  12       29.48       28.56     12.47 o 
   3 -12  12       52.58       38.14     12.48 o 
  -3 -11  12       83.47       58.33     16.78 o 
  -2 -11  12       25.84       35.86     16.16 o 
  -1 -11  12       28.71       23.46     12.99 o 
   0 -11  12       58.62       63.98     13.40 o 
   1 -11  12       35.09       33.02     26.01 o 
   2 -11  12       24.78       31.84     11.27 o 
   3 -11  12        5.51       10.36     10.86 o 
  -3 -10  12        1.13       -6.58      9.14 o 
  -2 -10  12      143.77      125.18     20.88 o 
  -1 -10  12       91.57      126.17     16.05 o 
   0 -10  12       12.23      -12.08     23.57 o 
   1 -10  12      156.65      180.62     16.98 o 
   2 -10  12       20.96        6.96     10.46 o 
   3 -10  12        0.13        4.45     10.27 o 
   4 -10  12        1.30        1.18     11.74 o 
  -3  -9  12      136.85      155.98     15.44 o 
  -2  -9  12        0.54      -11.44      8.27 o 
  -1  -9  12        0.09        4.38     10.55 o 
   0  -9  12       57.96       90.86     14.59 o 
   1  -9  12        0.12       -6.38      9.08 o 
   2  -9  12       69.24       45.30     11.48 o 
   3  -9  12      133.27      130.33     14.59 o 
   4  -9  12      184.58      168.37     26.68 o 
  -4  -8  12      157.18      106.35     16.44 o 
  -3  -8  12       84.30       92.76     12.53 o 
  -2  -8  12       27.56        7.73     21.92 o 
  -1  -8  12      200.65      290.38     19.94 o 
   0  -8  12       23.62       10.18     16.03 o 
   1  -8  12       34.24       40.42     10.61 o 
   2  -8  12       42.68       41.45     10.73 o 
   3  -8  12        0.00       -1.51     10.32 o 
   4  -8  12      385.56      285.73     29.27 o 
  -4  -7  12      144.63       88.25     15.06 o 
  -3  -7  12      169.29      177.53     14.81 o 
  -2  -7  12        1.49        6.62      8.96 o 
  -1  -7  12      116.45      176.95     12.33 o 
   0  -7  12       66.51       72.58     11.89 o 
   1  -7  12       36.20       55.91     14.74 o 
   2  -7  12       95.65       84.61     17.91 o 
   3  -7  12      127.06      152.73     15.07 o 
   4  -7  12        5.07       21.05     17.09 o 
  -4  -6  12        4.44      -12.06      8.04 o 
  -3  -6  12       11.81       15.56      9.83 o 
  -2  -6  12       71.21       90.85     11.73 o 
  -1  -6  12      264.93      307.97     15.50 o 
   0  -6  12       30.57       36.39      7.48 o 
   1  -6  12      319.82      290.10     19.45 o 
   2  -6  12       36.07       35.80      9.58 o 
   3  -6  12        6.44      -19.85     13.84 o 
   4  -6  12      199.62      167.53     24.93 o 
  -4  -5  12        1.47        2.52      7.11 o 
  -3  -5  12        1.30       -1.83      8.43 o 
  -2  -5  12       19.48       40.04      8.72 o 
  -1  -5  12      330.87      390.28     17.11 o 
   0  -5  12      431.85      418.74     17.28 o 
   1  -5  12       23.87       18.41      4.63 o 
   2  -5  12       20.98       17.17      6.25 o 
   3  -5  12        0.56       -3.76      6.97 o 
   5  -5  12        6.22        9.85     12.28 o 
  -4  -4  12       66.77       56.55     15.39 o 
  -3  -4  12       43.73       47.84     12.59 o 
  -2  -4  12      183.77      229.36     21.55 o 
  -1  -4  12      119.87      129.90      9.72 o 
   0  -4  12       12.25        2.33      5.71 o 
   1  -4  12      311.00      286.65     14.25 o 
   2  -4  12      415.90      411.70     16.07 o 
   3  -4  12        9.56       37.78     10.09 o 
   4  -4  12      202.62      237.89     21.16 o 
   5  -4  12        8.24       17.74     12.50 o 
  -5  -3  12        2.71      -11.83      7.89 o 
  -4  -3  12      501.51      508.50     36.92 o 
  -3  -3  12       38.41       77.21     14.31 o 
  -2  -3  12      104.83      124.90     16.81 o 
  -1  -3  12      227.67      279.01     16.64 o 
   0  -3  12        0.19       -5.36      5.06 o 
   1  -3  12      284.51      253.40     10.17 o 
   2  -3  12       33.91       24.32      6.21 o 
   3  -3  12       52.44       69.35     12.43 o 
   4  -3  12       11.87       27.20     11.62 o 
  -5  -2  12       66.23       65.02     16.98 o 
  -4  -2  12       30.55       37.63     14.80 o 
  -3  -2  12        6.10        4.91     10.54 o 
  -2  -2  12       85.92      123.14     16.74 o 
  -1  -2  12       73.87       85.30     14.55 o 
   0  -2  12       78.58       84.36      7.56 o 
   1  -2  12       80.47       68.33      7.00 o 
   2  -2  12        2.93        5.80      5.45 o 
   3  -2  12       15.18       -2.80      9.03 o 
   4  -2  12      149.58      171.39     19.09 o 
  -5  -1  12       14.22        6.96     13.79 o 
  -4  -1  12       56.15       31.53     15.45 o 
  -3  -1  12       62.40      108.25     17.65 o 
  -1  -1  12     1802.14     1624.01     87.67 o 
   0  -1  12       11.94        1.34      8.19 o 
   1  -1  12        0.12       -0.39      5.21 o 
   2  -1  12       80.07       77.11      8.34 o 
   3  -1  12        0.20       -6.44      8.38 o 
   4  -1  12        0.01       13.36     10.69 o 
  -4   0  12        0.79       -3.00     11.53 o 
  -3   0  12       80.58      139.12     13.83 o 
  -2   0  12      189.59      222.23     28.59 o 
  -1   0  12       41.03       29.71      8.95 o 
   0   0  12       33.97       20.19     10.09 o 
   1   0  12      815.57      787.13     31.35 o 
   2   0  12      103.94      100.06     14.05 o 
   3   0  12        0.14      -13.90      9.27 o 
   4   0  12       29.20       22.99     11.68 o 
  -4   1  12      193.07      196.62     23.96 o 
  -3   1  12      134.90      192.49     35.54 o 
  -2   1  12       16.68       15.31      8.54 o 
  -1   1  12       54.56       67.65     10.49 o 
   0   1  12       40.20       26.18      8.23 o 
   1   1  12      106.07      102.41     10.06 o 
   2   1  12      120.99      146.95     16.23 o 
   3   1  12      164.61      168.18     18.45 o 
   4   1  12        0.13        3.06     10.78 o 
  -4   2  12        9.34       -1.03      9.66 o 
  -3   2  12      125.42      140.95     14.42 o 
  -2   2  12       99.10       86.65     11.92 o 
  -1   2  12       94.73      116.91     12.12 o 
   0   2  12      142.10      149.77     12.60 o 
   1   2  12       66.67       72.19      7.55 o 
   2   2  12       15.19       14.61      9.74 o 
   3   2  12      150.51      162.32     18.68 o 
   4   2  12       76.87       63.03     14.63 o 
  -4   3  12       32.54       31.42     11.54 o 
  -3   3  12      146.93      141.22     16.63 o 
  -2   3  12        1.27        7.04      8.48 o 
  -1   3  12      519.15      502.99     24.97 o 
   0   3  12       57.66       47.65     10.31 o 
   1   3  12       13.41        8.87      5.75 o 
   2   3  12        3.81       -5.02      9.09 o 
   3   3  12      201.31      245.76     22.63 o 
  -4   4  12       13.46       -2.91     10.01 o 
  -3   4  12       73.45       79.65     12.66 o 
  -2   4  12      313.41      275.78     21.00 o 
  -1   4  12        0.01       -7.86      7.22 o 
   0   4  12      236.39      211.95     15.06 o 
   1   4  12      344.84      359.61     15.70 o 
   2   4  12       55.17       52.24     13.40 o 
   3   4  12        7.06        6.96     11.23 o 
  -3   5  12       10.43        7.90      9.90 o 
  -2   5  12        2.67        4.31      8.89 o 
  -1   5  12       38.04       20.26      9.23 o 
   0   5  12       98.36      119.83     12.21 o 
   1   5  12       48.35       57.28      7.83 o 
   2   5  12      161.72      191.71     20.95 o 
  -3   6  12       10.14        0.92      9.41 o 
  -2   6  12       63.30       72.79     12.59 o 
  -1   6  12        0.55       -7.95      7.70 o 
   0   6  12        8.56       -5.68      6.39 o 
   1   6  12      218.79      263.06     24.42 o 
   2   6  12        2.95       -4.63     11.44 o 
  -2   7  12       88.60      103.66     14.12 o 
  -1   7  12       67.95       63.95     11.74 o 
   0   7  12        1.05       -9.13      6.33 o 
   1   7  12       31.63       33.08     14.37 o 
  -1   8  12        2.66       -2.14     12.02 o 
  -1 -13  13      117.71      114.65     18.64 o 
   0 -13  13       25.41       27.48     13.98 o 
   1 -13  13      160.94      164.33     18.75 o 
   2 -13  13       67.90       35.69     17.88 o 
  -2 -12  13      382.62      358.25     35.13 o 
  -1 -12  13        0.30       -5.91     14.01 o 
   0 -12  13       14.14       26.45     13.08 o 
   1 -12  13        6.40        0.97     34.74 o 
   2 -12  13       69.94       64.47     14.04 o 
   3 -12  13        9.42        2.20     11.19 o 
  -2 -11  13       62.05       45.64     18.86 o 
  -1 -11  13       35.04       35.02     13.65 o 
   0 -11  13      411.69      465.85     41.01 o 
   1 -11  13       54.73       65.08     13.63 o 
   2 -11  13      292.97      191.05     20.72 o 
   3 -11  13        0.61       -4.17     10.74 o 
  -3 -10  13        1.51       -6.44      9.63 o 
  -2 -10  13        4.28        9.04      9.65 o 
  -1 -10  13      124.09      144.75     20.44 o 
   0 -10  13        0.12       -0.44     10.89 o 
   1 -10  13      446.04      382.26     23.24 o 
   2 -10  13       12.94       29.68     11.25 o 
   3 -10  13        1.05       -1.75     10.05 o 
  -3  -9  13       84.68       75.17     12.84 o 
  -2  -9  13        0.50      -13.15      8.77 o 
  -1  -9  13      277.38      381.27     23.90 o 
   0  -9  13       76.49      101.71     24.70 o 
   1  -9  13        0.35       11.43     10.00 o 
   2  -9  13      159.54      135.68     41.97 o 
   3  -9  13      100.71       76.28     33.37 o 
   4  -9  13        0.25       13.34     18.73 o 
  -3  -8  13      164.95      139.43     20.26 o 
  -2  -8  13      269.06      332.54     46.84 o 
  -1  -8  13       94.90      133.67     13.33 o 
   0  -8  13       53.91       58.76     12.43 o 
   1  -8  13       57.58       64.51     11.86 o 
   2  -8  13       34.83       39.90     11.37 o 
   3  -8  13       41.15       33.68     15.80 o 
   4  -8  13      166.65      131.33     24.55 o 
  -4  -7  13       35.40       28.60     11.98 o 
  -3  -7  13      130.65      132.73     19.05 o 
  -2  -7  13       76.14      109.87     17.82 o 
  -1  -7  13      682.56      865.73     32.42 o 
   0  -7  13      177.08      187.13     21.56 o 
   1  -7  13       50.88       48.93     11.85 o 
   2  -7  13        6.93       17.14      9.47 o 
   3  -7  13        6.88        6.06      9.96 o 
   4  -7  13       36.32       41.74     19.33 o 
  -4  -6  13        1.24        6.12     11.03 o 
  -3  -6  13        0.67       -0.88      8.79 o 
  -2  -6  13       65.74       54.13     14.18 o 
  -1  -6  13      448.73      542.79     21.94 o 
   0  -6  13      151.74      168.46     17.02 o 
   1  -6  13      379.10      336.59     37.47 o 
   2  -6  13        0.95       -8.45      6.09 o 
   4  -6  13       43.13        8.60     17.46 o 
  -4  -5  13      213.15      216.32     23.58 o 
  -3  -5  13       25.60       24.33     11.38 o 
  -2  -5  13       43.66       69.41     14.52 o 
  -1  -5  13      176.98      203.14     12.50 o 
   0  -5  13      239.65      252.41     13.48 o 
   1  -5  13      476.06      475.49     15.63 o 
   2  -5  13        1.80        1.65      4.94 o 
   3  -5  13      270.06      303.01     17.45 o 
   4  -5  13        1.03       60.96     14.68 o 
  -4  -4  13      245.30      284.87     27.54 o 
  -3  -4  13      367.44      450.91     33.12 o 
  -2  -4  13       35.05       19.63     10.97 o 
  -1  -4  13        4.36       -7.54     10.45 o 
   0  -4  13      103.54      106.41      8.87 o 
   1  -4  13      145.38      127.84      7.75 o 
   2  -4  13      142.97      152.16      9.65 o 
   3  -4  13       60.87      183.71     43.33 o 
   4  -4  13       88.17      127.25     17.37 o 
  -3  -3  13        1.48      -14.76     10.30 o 
  -2  -3  13       39.46       26.70     12.09 o 
  -1  -3  13        8.38       11.06     10.78 o 
   0  -3  13        4.54        1.81      5.35 o 
   1  -3  13        0.05       -5.23      4.99 o 
   2  -3  13       51.24       59.53      7.12 o 
   3  -3  13      180.98      200.52     18.68 o 
   4  -3  13       64.64      102.02     16.05 o 
  -4  -2  13       21.55       14.46     15.30 o 
  -3  -2  13       55.92       78.59     17.02 o 
  -1  -2  13       67.42       54.63     13.51 o 
   0  -2  13      219.01      176.32     18.75 o 
   1  -2  13       57.40       56.04      6.93 o 
   2  -2  13       28.41       40.06      7.24 o 
   3  -2  13        0.21      -12.46      8.68 o 
   4  -2  13      121.84      151.37     18.96 o 
  -4  -1  13       26.41       31.25     15.75 o 
  -3  -1  13        1.75       -5.19     11.94 o 
  -2  -1  13        9.58       -3.08     11.01 o 
  -1  -1  13       20.33       33.42     12.33 o 
   0  -1  13      210.19      174.43     18.88 o 
   1  -1  13      229.14      229.47     11.60 o 
   2  -1  13      150.89      178.54     17.61 o 
   3  -1  13        6.40        7.71     10.21 o 
   4  -1  13        1.59       -5.00     10.34 o 
  -4   0  13       13.28       14.93     14.22 o 
  -3   0  13       17.28       15.67     13.17 o 
  -2   0  13       46.68       36.23      9.98 o 
  -1   0  13       17.37        6.40     10.80 o 
   0   0  13       92.91       98.51     14.98 o 
   1   0  13      419.64      399.71     19.61 o 
   2   0  13      118.59      123.03     15.28 o 
   3   0  13       18.25       15.54     11.01 o 
   4   0  13        4.09       10.75     11.29 o 
  -4   1  13      391.04      555.64     65.81 o 
  -3   1  13       56.73       66.11     12.25 o 
  -2   1  13        2.04       -8.20     10.28 o 
  -1   1  13       47.66       48.97     10.39 o 
   0   1  13       40.19       38.41      9.15 o 
   1   1  13        0.15       -9.57      6.38 o 
   2   1  13      367.20      379.99     26.74 o 
   3   1  13        7.99        3.62     10.65 o 
   4   1  13       36.76       51.31     14.63 o 
  -4   2  13       89.31      111.81     15.12 o 
  -3   2  13       29.98       32.67     11.18 o 
  -2   2  13      398.30      402.48     22.67 o 
  -1   2  13       14.54       19.04      8.92 o 
   0   2  13      260.30      246.76     16.37 o 
   1   2  13       84.15       81.50     10.13 o 
   2   2  13       59.56       42.80     12.15 o 
   3   2  13        0.45       -3.04     10.97 o 
  -4   3  13       31.06       27.55     24.42 o 
  -3   3  13      283.82      289.35     19.86 o 
  -2   3  13       19.79       16.19     10.04 o 
  -1   3  13      631.02      582.07     28.22 o 
   0   3  13        8.80        5.60      7.42 o 
   1   3  13       81.71       82.31      8.52 o 
   2   3  13        7.41       15.26     11.29 o 
   3   3  13       49.23       41.91     13.51 o 
  -3   4  13       10.19       -1.32      9.74 o 
  -2   4  13      117.38      132.19     14.56 o 
  -1   4  13       60.18       60.70     11.05 o 
   0   4  13       23.49       22.10      8.62 o 
   1   4  13      131.22      150.61     10.86 o 
   2   4  13        7.85       -9.98     10.58 o 
  -3   5  13        0.62        1.57     13.60 o 
  -2   5  13       26.55       28.91     10.09 o 
  -1   5  13       28.85       14.20     12.64 o 
   0   5  13        7.42        5.86      6.95 o 
   1   5  13       65.80       90.70     17.35 o 
   2   5  13      133.00      175.78     20.97 o 
  -2   6  13       28.93       12.41     10.41 o 
  -1   6  13        4.28       13.46      8.94 o 
   0   6  13        2.16       -1.73     10.10 o 
   1   6  13       22.46        5.80     12.80 o 
   0 -13  14        1.43      -13.34     18.81 o 
   1 -13  14       21.56       33.35     13.66 o 
  -1 -12  14       41.85       14.58     15.62 o 
   0 -12  14      149.71      221.23     39.43 o 
   1 -12  14       72.06       75.94     25.77 o 
   2 -12  14        0.09       11.50     12.64 o 
  -2 -11  14        2.54       -8.40     10.03 o 
  -1 -11  14      219.51      285.23     22.82 o 
   0 -11  14       15.74       37.52     13.51 o 
   1 -11  14       30.15       34.14     12.82 o 
   2 -11  14      129.72      124.27     16.26 o 
   3 -11  14       14.60        9.93     11.45 o 
  -2 -10  14        4.18        0.35      9.64 o 
  -1 -10  14      107.28      150.54     17.30 o 
   0 -10  14      184.10      248.55     33.95 o 
   1 -10  14        6.93       14.12     10.85 o 
   2 -10  14       43.86       44.90     19.23 o 
   3 -10  14       99.36       85.34     14.64 o 
  -3  -9  14       45.98       62.71     17.41 o 
  -2  -9  14       87.85      108.64     14.00 o 
  -1  -9  14        2.44        4.23      8.00 o 
   0  -9  14        5.15       14.93     11.10 o 
   1  -9  14       25.62       21.75     17.43 o 
   2  -9  14      207.95      114.80     22.82 o 
   3  -9  14        7.26       -8.12     10.34 o 
  -3  -8  14      133.32      119.32     19.44 o 
  -2  -8  14       44.34       64.03     11.86 o 
  -1  -8  14      465.46      572.31     23.78 o 
   0  -8  14      114.04      114.80     11.14 o 
   1  -8  14      113.48      120.57     14.35 o 
   2  -8  14       20.40       22.23     10.73 o 
   3  -8  14        0.28        0.76     10.02 o 
   4  -8  14      130.86      101.74     23.73 o 
  -3  -7  14       49.29       47.41     13.32 o 
  -2  -7  14      272.19      297.52     27.26 o 
  -1  -7  14      327.19      439.20     19.94 o 
   0  -7  14      111.91      136.15     11.47 o 
   1  -7  14        1.78       -2.80      6.74 o 
   2  -7  14       84.33       73.26     12.34 o 
   3  -7  14        1.80       16.31     16.51 o 
   4  -7  14       41.57       34.35     20.15 o 
  -4  -6  14        4.09        6.08     11.53 o 
  -3  -6  14        8.56        9.48     10.60 o 
  -2  -6  14       72.30       81.27     16.14 o 
  -1  -6  14       26.58       21.76      8.15 o 
   0  -6  14      148.50      161.23     12.27 o 
   1  -6  14      408.24      381.40     20.80 o 
   2  -6  14        4.22        5.08      6.78 o 
   3  -6  14       44.32       44.52     17.84 o 
   4  -6  14        1.99       10.32     17.74 o 
  -4  -5  14       65.00      109.06     19.18 o 
  -3  -5  14       14.93        2.95      9.96 o 
  -2  -5  14       10.91       15.39     11.64 o 
  -1  -5  14        3.78       -1.83     10.88 o 
   0  -5  14        7.06       11.60      6.79 o 
   1  -5  14      125.15      115.61      7.91 o 
   2  -5  14        4.88       13.37      7.78 o 
   3  -5  14        8.80       65.32     19.16 o 
   4  -5  14        0.39       28.66     19.70 o 
  -4  -4  14        4.21        3.73     13.34 o 
  -3  -4  14      688.44      875.04     54.26 o 
  -2  -4  14      152.32      181.75     20.77 o 
  -1  -4  14      308.74      343.85     28.83 o 
   0  -4  14      188.01      150.57     19.48 o 
   1  -4  14       75.41       77.23      7.00 o 
   2  -4  14        4.30       22.60      5.96 o 
   3  -4  14      140.12      168.55     18.11 o 
   4  -4  14       22.82       23.27     12.78 o 
  -4  -3  14       20.36       24.74     15.11 o 
  -3  -3  14       46.56       96.35     18.51 o 
  -2  -3  14       97.11       92.95     16.85 o 
  -1  -3  14      808.79      735.94     46.53 o 
   0  -3  14      293.95      258.99     24.14 o 
   1  -3  14        5.90       12.37      7.07 o 
   2  -3  14       73.77       82.74      8.20 o 
   3  -3  14       34.89       36.59     12.00 o 
   4  -3  14       28.56       34.82     13.06 o 
  -4  -2  14       81.23       82.75     19.31 o 
  -3  -2  14       16.91       15.69     14.22 o 
  -2  -2  14       20.12        4.25     12.20 o 
  -1  -2  14       56.66       50.02     14.18 o 
   0  -2  14      461.37      387.38     29.29 o 
   1  -2  14        2.51       17.37      6.79 o 
   2  -2  14       24.27       51.87      9.25 o 
   3  -2  14        3.91        2.80     10.17 o 
   4  -2  14        3.19       14.42     11.53 o 
  -4  -1  14      122.46      166.95     23.66 o 
  -3  -1  14        8.00        9.55     13.66 o 
  -2  -1  14       10.80       31.98     13.38 o 
  -1  -1  14      183.07      172.98     21.05 o 
   0  -1  14       35.41        8.21     11.10 o 
   1  -1  14      501.29      494.87     26.36 o 
   2  -1  14      121.82      144.64     16.46 o 
   3  -1  14       35.73       35.04     12.35 o 
  -4   0  14       63.38       59.11     17.15 o 
  -2   0  14       84.21       95.75     17.84 o 
  -1   0  14        2.86       -6.08     10.34 o 
   0   0  14      122.55      107.06     16.33 o 
   1   0  14        0.97       -6.85     11.93 o 
   2   0  14        6.01        0.60      9.50 o 
   3   0  14      272.27      268.79     23.25 o 
  -4   1  14      212.53      209.85     27.00 o 
  -3   1  14       15.09       12.21     10.14 o 
  -2   1  14      204.24      225.15     17.61 o 
  -1   1  14       78.81       66.09     13.10 o 
   0   1  14       10.91        1.59     10.54 o 
   1   1  14      144.97      138.92     12.05 o 
   2   1  14       94.16       87.73     14.52 o 
   3   1  14       17.97       13.51     11.12 o 
  -3   2  14      119.62      165.12     19.20 o 
  -2   2  14       67.45       60.61     12.11 o 
  -1   2  14        2.41      -16.27     14.90 o 
   0   2  14      165.08      180.69     15.00 o 
   1   2  14       41.26       23.94      8.45 o 
   2   2  14        0.39       -0.32     10.04 o 
   3   2  14       14.07       23.96     12.67 o 
  -3   3  14        0.56       10.09      9.97 o 
  -2   3  14      213.40      256.50     19.14 o 
  -1   3  14      197.47      207.59     16.92 o 
   0   3  14       12.36        3.40     14.16 o 
   1   3  14       54.49       75.62     11.20 o 
   2   3  14       42.52       66.85     14.61 o 
  -2   4  14       10.59        2.23      9.69 o 
  -1   4  14       30.15       13.67      9.52 o 
   0   4  14       87.44       86.38      9.75 o 
   1   4  14        0.55      -15.84     10.56 o 
   2   4  14       14.66       22.15     13.25 o 
  -2   5  14      133.76      145.14     16.44 o 
  -1   5  14        2.25       -5.66      8.80 o 
   0   5  14        1.81       -6.67      6.77 o 
   1   5  14      128.24      143.44     20.69 o 
   0 -12  15        7.95        2.93     13.41 o 
   1 -12  15       10.12       33.39     13.60 o 
  -1 -11  15       55.95       62.24     24.52 o 
   0 -11  15        0.00      -12.04     18.86 o 
   1 -11  15       14.64       35.06     13.20 o 
   2 -11  15       42.70       33.93     13.25 o 
  -2 -10  15       46.08       46.23     30.11 o 
  -1 -10  15        4.82       -1.71      9.26 o 
   0 -10  15       10.87       18.65     12.08 o 
   1 -10  15        3.90       -8.81     10.70 o 
   2 -10  15        2.89        5.26     13.18 o 
   3 -10  15       87.92      106.03     22.00 o 
  -2  -9  15      114.44      159.77     23.14 o 
  -1  -9  15       12.13        2.65     12.07 o 
   0  -9  15       49.22       53.88     10.25 o 
   1  -9  15       33.71       34.50     12.20 o 
   2  -9  15       13.58       17.26     11.25 o 
   3  -9  15        9.21       -2.89     11.11 o 
  -3  -8  15       12.49        9.81     11.31 o 
  -2  -8  15       64.95       51.46     16.18 o 
  -1  -8  15      131.31      171.76     14.22 o 
   0  -8  15      121.92      131.00     18.17 o 
   1  -8  15       44.08       46.12     14.18 o 
   2  -8  15       29.25       30.44     10.20 o 
   3  -8  15        1.07       19.20     17.87 o 
  -3  -7  15       41.28       17.80     11.98 o 
  -2  -7  15        0.06       -6.12     11.77 o 
  -1  -7  15       27.95       12.33     13.75 o 
   0  -7  15        2.57       -2.81      7.42 o 
   1  -7  15       36.99       33.69      6.60 o 
   2  -7  15      514.91      498.96     25.78 o 
   3  -7  15        1.91       16.31     16.87 o 
  -3  -6  15       61.77       58.38     14.68 o 
  -2  -6  15        0.28      -14.35     10.11 o 
  -1  -6  15       90.51       83.94     17.11 o 
   0  -6  15      164.84      177.45     12.59 o 
   1  -6  15       87.15       88.63      9.97 o 
   2  -6  15       83.99      104.73     21.16 o 
   3  -6  15       44.27       69.26     20.43 o 
  -3  -5  15        0.66       -4.91     10.84 o 
  -2  -5  15      162.20      209.85     22.91 o 
  -1  -5  15       82.06       91.44     17.58 o 
   0  -5  15       34.06        7.97     12.22 o 
   1  -5  15       58.76       54.03      8.35 o 
   2  -5  15      282.02      243.60     22.50 o 
   3  -5  15       27.54       25.21     17.91 o 
  -3  -4  15       91.18      109.39     18.94 o 
  -2  -4  15       21.84        4.22     12.09 o 
  -1  -4  15       68.14       55.73     15.24 o 
   0  -4  15      199.61      191.36     21.81 o 
   1  -4  15       15.58       12.54      6.40 o 
   2  -4  15       20.02       42.67      9.28 o 
   3  -4  15        0.27        4.13      8.85 o 
  -3  -3  15        0.77       -0.09     13.10 o 
  -2  -3  15       14.40       19.22     12.59 o 
  -1  -3  15        3.50       -4.76     10.97 o 
   0  -3  15      229.45      202.79     22.33 o 
   1  -3  15       67.79       61.65      8.89 o 
   2  -3  15       74.26       69.00     17.71 o 
   3  -3  15        4.56       11.14      9.26 o 
  -3  -2  15       13.09       35.90     15.73 o 
  -2  -2  15      106.14      130.38     20.02 o 
  -1  -2  15      352.61      294.68     26.83 o 
   0  -2  15      174.54      151.24     19.18 o 
   1  -2  15        6.48        5.34      6.87 o 
   2  -2  15      123.83      144.54     17.20 o 
   3  -2  15       55.14       48.70     13.32 o 
  -3  -1  15       42.53       56.57     17.50 o 
  -2  -1  15       88.54       85.04     17.80 o 
  -1  -1  15        9.07       -6.23     11.18 o 
   0  -1  15        8.20       -5.24     10.21 o 
   1  -1  15       10.08        0.78      8.00 o 
   2  -1  15      130.89      159.88     17.91 o 
   3  -1  15       18.15       17.99     11.42 o 
  -2   0  15        4.66        6.70     13.38 o 
  -1   0  15        0.12      -11.27     10.54 o 
   0   0  15      133.38      141.11     18.71 o 
   1   0  15       72.68       55.40      9.69 o 
   2   0  15        0.11        5.65     10.37 o 
   3   0  15        7.74       10.65     11.98 o 
  -3   1  15       13.43        3.62     14.40 o 
  -2   1  15       62.91       75.10     17.39 o 
  -1   1  15       81.65       75.34     16.64 o 
   0   1  15       12.92        3.53     11.12 o 
   1   1  15        3.44       -5.49      7.05 o 
   2   1  15        1.94        6.57     10.67 o 
  -3   2  15       17.50       26.67     11.53 o 
  -2   2  15        0.27       -5.29      9.30 o 
  -1   2  15       69.02       65.05     11.82 o 
   0   2  15      290.96      315.46     19.44 o 
   1   2  15       84.57       81.87     16.14 o 
   2   2  15       82.62       84.30     15.56 o 
  -2   3  15       17.91       15.13     10.80 o 
  -1   3  15        6.26        6.88      9.58 o 
   0   3  15        1.06       -9.97      6.65 o 
   1   3  15        2.27        8.40     12.26 o 
  -1   4  15      148.44      141.15     15.62 o 
   0   4  15       40.91       47.95     14.05 o 
   1   4  15        2.44       10.67     12.54 o 
   0 -11  16      226.54      268.15     25.72 o 
   1 -11  16       87.37       86.45     27.20 o 
  -1 -10  16      135.39      201.90     18.38 o 
   0 -10  16      306.32      296.00     17.64 o 
   1 -10  16        0.20       -7.00      9.01 o 
   2 -10  16       13.66       17.90     15.90 o 
  -2  -9  16       59.61      100.40     19.91 o 
  -1  -9  16       93.29      112.51     21.36 o 
   0  -9  16       77.40      101.14     13.73 o 
   1  -9  16       68.69       50.99     10.48 o 
   2  -9  16        2.90        9.07      8.83 o 
  -2  -8  16        7.12       17.22     13.77 o 
  -1  -8  16      184.80      196.97     24.55 o 
   0  -8  16      384.19      377.81     39.74 o 
   1  -8  16        4.12        7.49      8.13 o 
   2  -8  16       74.96       62.72     10.21 o 
  -2  -7  16      116.99      119.13     19.96 o 
  -1  -7  16        1.70       -3.56     11.90 o 
   0  -7  16        0.09       -1.70     12.37 o 
   1  -7  16      193.60      189.23     17.10 o 
   2  -7  16       30.08       28.32      8.78 o 
   3  -7  16        0.90       34.31     19.42 o 
  -3  -6  16      312.26      359.13     31.42 o 
  -2  -6  16        5.16       -5.09     11.92 o 
  -1  -6  16        0.65      -15.88     12.02 o 
   0  -6  16       19.82        9.48     11.55 o 
   1  -6  16      113.53      124.01     20.38 o 
   2  -6  16       43.68       44.93     13.02 o 
   3  -6  16       44.32       70.25     21.79 o 
  -3  -5  16       36.86       34.44     15.47 o 
  -2  -5  16      135.71      156.39     20.84 o 
  -1  -5  16       81.94       67.13     16.53 o 
   0  -5  16       83.45      111.33     18.25 o 
   1  -5  16       26.67       22.35     12.80 o 
   2  -5  16       68.40       79.02     20.54 o 
   3  -5  16        0.09       46.53     19.01 o 
  -3  -4  16       14.11       18.53     15.49 o 
  -2  -4  16        7.09      -11.94     11.12 o 
  -1  -4  16       40.84       38.83     14.44 o 
   0  -4  16       65.32       55.57     13.66 o 
   1  -4  16        7.44       19.46     10.13 o 
   2  -4  16       80.22       83.42     12.38 o 
   3  -4  16       22.24       41.61     15.43 o 
  -3  -3  16       27.04       33.14     16.36 o 
  -2  -3  16        5.86       -0.26     12.56 o 
  -1  -3  16       51.98       60.38     15.47 o 
   0  -3  16        0.30      -13.31     16.15 o 
   1  -3  16      217.44      227.88     28.47 o 
   3  -3  16       14.41       33.46     16.96 o 
  -3  -2  16       63.18       76.27     19.24 o 
  -2  -2  16        0.10       -8.28     11.96 o 
  -1  -2  16        7.83       -5.43     11.83 o 
   0  -2  16        5.59       -4.16      7.55 o 
   1  -2  16       25.98       18.57      8.23 o 
   2  -2  16      375.23      420.08     29.39 o 
  -2  -1  16      237.18      227.68     26.27 o 
  -1  -1  16       19.31       19.55     13.34 o 
   0  -1  16        2.15      -10.49      6.99 o 
   1  -1  16        6.90        1.78      7.45 o 
   2  -1  16       91.72       90.57     15.71 o 
  -2   0  16        0.55        3.17     13.64 o 
  -1   0  16      138.25      144.73     21.29 o 
   0   0  16       43.78       32.97      9.64 o 
   1   0  16       84.66       76.51     11.14 o 
   2   0  16       19.84       39.44     12.78 o 
  -2   1  16      176.31      160.42     23.45 o 
  -1   1  16       84.39      111.18     19.44 o 
   0   1  16       91.82       89.40     12.09 o 
   1   1  16       94.64      128.48     18.23 o 
   2   1  16        9.90        4.91     11.29 o 
  -2   2  16      113.19      120.80     15.80 o 
  -1   2  16      196.28      213.24     25.69 o 
   0   2  16       12.79        6.72     17.15 o 
   1   2  16        0.59        1.87     12.05 o 
  -1   3  16       17.98       10.27     10.20 o 
   0   3  16        1.85       -6.87     10.32 o 
   0 -10  17        0.36        9.85      9.26 o 
  -1  -9  17       12.16        3.19     16.29 o 
   0  -9  17      284.99      289.15     22.98 o 
   1  -9  17      136.32      140.32     13.54 o 
  -1  -8  17        5.00      -17.07     11.38 o 
   0  -8  17      129.64       96.72     19.91 o 
   1  -8  17        2.07      -11.28      8.02 o 
   2  -8  17       69.63       58.69     10.92 o 
  -2  -7  17      106.34      107.49     20.02 o 
  -1  -7  17       15.92       -8.10     13.75 o 
   0  -7  17       84.06       85.62     17.97 o 
   1  -7  17       53.10       48.38     15.28 o 
   2  -7  17        2.18       20.97     14.07 o 
  -2  -6  17       74.30       94.86     19.55 o 
  -1  -6  17      127.59       94.22     19.29 o 
   0  -6  17       55.06       65.79     17.24 o 
   1  -6  17       21.27       29.85     14.24 o 
   2  -6  17        0.84       16.51     18.75 o 
  -2  -5  17      220.21      261.42     26.83 o 
  -1  -5  17        4.45       -1.40     13.30 o 
   0  -5  17      590.12      541.34     39.33 o 
   1  -5  17      289.72      289.31     27.71 o 
  -2  -4  17        0.06      -13.45     12.74 o 
  -1  -4  17        9.46       15.21     14.05 o 
   0  -4  17       59.75       54.56     16.40 o 
   1  -4  17        2.67       34.42     13.53 o 
  -2  -3  17        7.95      -10.13     12.69 o 
  -1  -3  17        0.18        1.92     12.63 o 
   0  -3  17      162.69      165.69     14.41 o 
   1  -3  17      120.29      136.06     12.76 o 
  -2  -2  17       23.59       32.24     16.46 o 
  -1  -2  17      136.48      135.59     21.51 o 
   0  -2  17       11.72        1.33     13.30 o 
   1  -2  17       52.98       61.25     10.43 o 
   2  -2  17      123.02      124.47     17.50 o 
  -2  -1  17      156.45      190.14     25.15 o 
  -1  -1  17       24.18       29.85     15.26 o 
   0  -1  17        3.12       -4.67      8.32 o 
   1  -1  17       39.33       49.43     14.37 o 
  -1   0  17      213.74      198.58     24.95 o 
   0   0  17       50.38       31.92     18.66 o 
   1   0  17       11.89       22.84     13.49 o 
  -1   1  17        5.33       38.83     15.11 o 
   0   1  17       65.27       65.02     11.88 o 
   0  -7  18       14.78       11.70     15.11 o 
   1  -7  18      158.11      136.50     20.93 o 
  -1  -6  18       51.74       75.88     18.99 o 
   0  -6  18        0.13       -0.39     12.74 o 
   1  -6  18       90.46       75.04     17.74 o 
  -1  -5  18        2.96      -12.26     13.75 o 
   0  -5  18      113.81      111.56     19.87 o 
   1  -5  18       25.19       32.48     14.33 o 
  -1  -4  18       11.96       -8.58     12.69 o 
   0  -4  18       22.16       -3.62     12.00 o 
   1  -4  18      112.84      107.84     18.43 o 
  -1  -3  18       13.49        6.06     14.46 o 
   0  -3  18       12.31       -2.20      8.66 o 
   1  -3  18        0.05       -9.84      7.48 o 
   0  -2  18        1.49      -12.31      8.21 o 
                                                 
